# Supplementary material for: 2,3-Dibromo-3-(5-nitro-2-fur­yl)-1-phenyl­propan-1-one
Source: Acta Crystallogr Sect E Struct Rep Online. 2011 Feb 2;67(Pt 3):o546. doi: 10.1107/S1600536811003552 (PMC3052152; doi:10.1107/S1600536811003552)
Supplement: Supplementary file 1 [file e-67-0o546-sup1.cif]

##############################################################################
###                                                                        ###
###        Electronic paper (Acta Crystallographica Section E)             ###
###                                                                        ###
##############################################################################
#                                                                            #
# This CIF contains the data in a paper accepted for publication in Acta     #
# Crystallographica Section E. It conforms to the requirements of Notes      #
# for Authors for Section E, and has been peer reviewed under the auspices   #
# of the IUCr Commission on Journals.                                        #
#                                                                            #
# Full details of the Crystallographic Information File format               #
# are given in the paper "The Crystallographic Information File (CIF):       #
# a New Standard Archive File for Crystallography" by S. R. Hall, F. H.      #
# Allen and I. D. Brown [Acta Cryst. (1991), A47, 655-685].                  #
#                                                                            #
# The current version of the core CIF dictionary is obtainable from          #
# ftp://ftp.iucr.org/pub/cif_core.dic. The current version number is 2.4.    #
#                                                                            #
# Software is freely available for graphical display of the structure(s) in  #
# this CIF.  For information consult the CIF home page http://www.iucr.org/  #
# cif/home.html                                                              #
#                                                                            #
# This file may be used for bona fide research purposes within the           #
# scientific community so long as proper attribution is given to the journal # 
# article from which it was obtained.                                        #
#                                                                            #
##############################################################################
                                             
data_global
_audit_creation_method     'form.cif (version 2.0)'
_journal_data_validation_number     ?
_journal_date_recd_electronic     2011-01-25
_journal_date_accepted     2011-01-27
_journal_name_full     'Acta Crystallographica, Section E'
_journal_year     2011
_journal_volume     67
_journal_issue      3
_journal_page_first     o546
_journal_page_last     o546
_journal_paper_category     QO
_journal_coeditor_code     SJ5095
_publ_contact_author_name     'Prof. Fun, Hoong-Kun'
_publ_contact_author_address
;
      X-ray Crystallography Unit
      School of Physics
      Universiti Sains Malaysia
      11800 USM, Penang
      MALAYSIA
;
_publ_contact_author_email     'hkfun@usm.my'
_publ_contact_author_fax     '604 6579150'
_publ_contact_author_phone     '604 6533652'
_publ_section_title
;
2,3-Dibromo-3-(5-nitro-2-furyl)-1-phenylpropan-1-one
;
loop_
    _publ_author_name
    _publ_author_footnote
    _publ_author_address
    'Tara Shahani' ?
;
      X-ray Crystallography Unit
      School of Physics
      Universiti Sains Malaysia
      11800 USM, Penang
      Malaysia
;
    'Hoong-Kun Fun'
;
      Thomson Reuters ResearcherID: A-3561-2009.
;
;     X-ray Crystallography Unit
      School of Physics
      Universiti Sains Malaysia
      11800 USM, Penang
      Malaysia
;
    'Nithinchandra' ?
;
      Department of Studies in Chemistry,
      Mangalore University,
      Mangalagangotri,
      Mangalore 574 199,
      India
;
    'Balakrishna Kalluraya' ?
;
      Department of Studies in Chemistry,
      Mangalore University,
      Mangalagangotri,
      Mangalore 574 199,
      India
;
data_I
_audit_creation_method     SHELXL-97
_chemical_name_systematic
;
2,3-Dibromo-3-(5-nitro-2-furyl)-1-phenylpropan-1-one
;
_chemical_name_common     ?
_chemical_formula_moiety     'C13 H9 Br2 N O4'
_chemical_formula_sum     'C13 H9 Br2 N O4'
_chemical_formula_iupac     'C13 H9 Br2 N O4'
_chemical_formula_weight     403.03
_chemical_melting_point     ?
_symmetry_cell_setting     triclinic
_symmetry_space_group_name_H-M     'P -1'
_symmetry_space_group_name_Hall     '-P 1'
loop_
    _symmetry_equiv_pos_as_xyz
    'x, y, z'
    '-x, -y, -z'
_cell_length_a     8.6939(7)
_cell_length_b     8.7834(8)
_cell_length_c     10.4722(9)
_cell_angle_alpha     89.334(2)
_cell_angle_beta     69.846(2)
_cell_angle_gamma     68.114(2)
_cell_volume     690.32(10)
_cell_formula_units_Z     2
_cell_measurement_reflns_used     4381
_cell_measurement_theta_min     2.71
_cell_measurement_theta_max     29.92
_cell_measurement_temperature     100.00(10)
_exptl_crystal_description     'block'
_exptl_crystal_colour     'colourless'
_exptl_crystal_size_max     0.28
_exptl_crystal_size_mid     0.18
_exptl_crystal_size_min     0.08
_exptl_crystal_density_diffrn     1.939
_exptl_crystal_density_meas     ?
_exptl_crystal_density_method     'not measured'
_exptl_crystal_F_000     392
_exptl_absorpt_coefficient_mu     5.883
_exptl_absorpt_correction_type     multi-scan
_exptl_absorpt_process_details     '(<i>SADABS</i>; Bruker, 2009)'
_exptl_absorpt_correction_T_min     0.2916
_exptl_absorpt_correction_T_max     0.6441
_exptl_special_details
;
The crystal was placed in the cold stream of an Oxford Cyrosystems Cobra
open-flow nitrogen cryostat (Cosier & Glazer, 1986) operating at 100.0(1) K.
;
_diffrn_ambient_temperature     100.00(10)
_diffrn_radiation_type     MoK\a
_diffrn_radiation_wavelength     0.71073
_diffrn_radiation_source     'fine-focus sealed tube'
_diffrn_radiation_monochromator     graphite
_diffrn_measurement_device_type
;
Bruker SMART APEXII CCD area-detector
;
_diffrn_measurement_method     '\f and \w'
_diffrn_detector_area_resol_mean     ?
_diffrn_reflns_number     10644
_diffrn_reflns_av_R_equivalents     0.0295
_diffrn_reflns_av_sigmaI/netI     0.0360
_diffrn_reflns_theta_min     2.09
_diffrn_reflns_theta_max     30.12
_diffrn_reflns_theta_full     30.12
_diffrn_measured_fraction_theta_max     0.988
_diffrn_measured_fraction_theta_full     0.988
_diffrn_reflns_limit_h_min     -12
_diffrn_reflns_limit_h_max     12
_diffrn_reflns_limit_k_min     -12
_diffrn_reflns_limit_k_max     12
_diffrn_reflns_limit_l_min     -14
_diffrn_reflns_limit_l_max     14
_diffrn_standards_number     0
_diffrn_standards_interval_count     .
_diffrn_standards_interval_time     .
_diffrn_standards_decay_%     ?
_refine_special_details
;
Refinement of <i>F</i>^2^ against ALL reflections. The weighted <i>R</i>-factor
<i>wR</i> and goodness of fit <i>S</i> are based on <i>F</i>^2^, conventional
<i>R</i>-factors <i>R</i> are based on <i>F</i>, with <i>F</i> set to zero for
negative <i>F</i>^2^. The threshold expression of <i>F</i>^2^ >
\s(<i>F</i>^2^) is used only for calculating <i>R</i>-factors(gt) <i>etc</i>.
and is not relevant to the choice of reflections for refinement.
<i>R</i>-factors based on <i>F</i>^2^ are statistically about twice as large
as those based on <i>F</i>, and <i>R</i>- factors based on ALL data will be
even larger.
;
_reflns_number_total     4015
_reflns_number_gt     3390
_reflns_threshold_expression     I>2\s(I)
_refine_ls_structure_factor_coef     Fsqd
_refine_ls_matrix_type     full
_refine_ls_R_factor_all     0.0544
_refine_ls_R_factor_gt     0.0433
_refine_ls_wR_factor_gt     0.0970
_refine_ls_wR_factor_ref     0.0995
_refine_ls_goodness_of_fit_ref     1.330
_refine_ls_restrained_S_all     1.330
_refine_ls_number_reflns     4015
_refine_ls_number_parameters     216
_refine_ls_number_restraints     0
_refine_ls_hydrogen_treatment     constr
_refine_ls_weighting_scheme     calc
_refine_ls_weighting_details
         'calc w=1/[\s^2^(Fo^2^)+(0.0000P)^2^+1.8339P] where P=(Fo^2^+2Fc^2^)/3'
_atom_sites_solution_hydrogens     geom
_atom_sites_solution_primary     direct
_atom_sites_solution_secondary     difmap
_refine_ls_shift/su_max     0.004
_refine_ls_shift/su_max_lt     0.004
_refine_ls_shift/su_mean     0.000
_refine_diff_density_max     0.707
_refine_diff_density_min     -0.597
_refine_ls_extinction_method     none
_refine_ls_extinction_coef     ?
loop_
    _atom_type_symbol
    _atom_type_description
    _atom_type_scat_dispersion_real
    _atom_type_scat_dispersion_imag
    _atom_type_scat_source
    'C' 'C' 0.0033 0.0016
                         'International Tables Vol C Tables 4.2.6.8 and 6.1.1.4'
    'H' 'H' 0.0000 0.0000
                         'International Tables Vol C Tables 4.2.6.8 and 6.1.1.4'
    'N' 'N' 0.0061 0.0033
                         'International Tables Vol C Tables 4.2.6.8 and 6.1.1.4'
    'O' 'O' 0.0106 0.0060
                         'International Tables Vol C Tables 4.2.6.8 and 6.1.1.4'
    'Br' 'Br' -0.2901 2.4595
                         'International Tables Vol C Tables 4.2.6.8 and 6.1.1.4'
_computing_data_collection     'APEX2 (Bruker, 2009)'
_computing_cell_refinement     'SAINT (Bruker, 2009)'
_computing_data_reduction     'SAINT (Bruker, 2009)'
_computing_structure_solution     'SHELXTL (Sheldrick, 2008)'
_computing_structure_refinement     'SHELXTL (Sheldrick, 2008)'
_computing_molecular_graphics     'SHELXTL (Sheldrick, 2008)'
_computing_publication_material
;
SHELXTL (Sheldrick, 2008) and PLATON (Spek, 2009)
;
loop_
    _atom_site_type_symbol
    _atom_site_label
    _atom_site_fract_x
    _atom_site_fract_y
    _atom_site_fract_z
    _atom_site_U_iso_or_equiv
    _atom_site_adp_type
    _atom_site_calc_flag
    _atom_site_refinement_flags
    _atom_site_occupancy
    _atom_site_disorder_assembly
    _atom_site_disorder_group
    Br Br1A 0.5867(5) -0.0270(6) 0.3027(5) 0.0390(6) Uani d P 0.733(11) A 1
    Br Br2A 0.3391(5) 0.3650(6) 0.0580(4) 0.0351(7) Uani d P 0.733(11) A 1
    Br Br1B 0.3448(12) 0.3749(13) 0.0447(8) 0.0197(10) Uani d P 0.267(11) A 2
    Br Br2B 0.5581(11) -0.0069(17) 0.3178(13) 0.0296(14) Uani d P 0.267(11) A 2
    O O1 0.2667(4) 0.0406(4) 0.1625(3) 0.0338(7) Uani d . 1 A .
    O O2A 0.6226(6) 0.3610(7) 0.2085(5) 0.0189(9) Uani d P 0.733(11) A 1
    O O2B 0.6469(19) 0.3223(18) 0.2302(15) 0.018(3) Uiso d P 0.267(11) A 2
    O O3 0.6434(4) 0.5677(4) 0.3755(3) 0.0325(6) Uani d . 1 . .
    O O4 0.8888(4) 0.5635(4) 0.2207(3) 0.0415(8) Uani d . 1 . .
    N N1 0.7672(4) 0.5148(4) 0.2642(3) 0.0249(6) Uani d . 1 A .
    C C1 -0.0571(5) 0.1488(5) 0.3829(4) 0.0212(7) Uani d . 1 . .
    H H1A -0.0479 0.0924 0.3043 0.025 Uiso calc R 1 . .
    C C2 -0.2122(5) 0.1970(5) 0.4979(4) 0.0253(7) Uani d . 1 . .
    H H2A -0.3084 0.1755 0.4960 0.030 Uiso calc R 1 . .
    C C3 -0.2236(5) 0.2777(5) 0.6167(4) 0.0294(8) Uani d . 1 . .
    H H3A -0.3274 0.3095 0.6943 0.035 Uiso calc R 1 . .
    C C4 -0.0827(5) 0.3104(6) 0.6197(4) 0.0323(9) Uani d . 1 . .
    H H4A -0.0907 0.3625 0.7000 0.039 Uiso calc R 1 . .
    C C5 0.0721(5) 0.2667(5) 0.5041(4) 0.0292(8) Uani d . 1 . .
    H H5A 0.1662 0.2918 0.5062 0.035 Uiso calc R 1 . .
    C C6 0.0856(5) 0.1849(5) 0.3846(4) 0.0228(7) Uani d . 1 A .
    C C7 0.2483(5) 0.1296(5) 0.2579(4) 0.0247(7) Uani d . 1 . .
    C C8A 0.4061(7) 0.1730(7) 0.2557(5) 0.0216(12) Uani d P 0.733(11) A 1
    H H8AA 0.3645 0.2723 0.3204 0.026 Uiso calc PR 0.733(11) A 1
    C C9A 0.5127(6) 0.1929(6) 0.1129(5) 0.0193(12) Uani d P 0.733(11) A 1
    H H9AA 0.5601 0.0895 0.0515 0.023 Uiso calc PR 0.733(11) A 1
    C C10A 0.6591(8) 0.2419(8) 0.1058(6) 0.0203(11) Uani d P 0.733(11) A 1
    C C8B 0.3734(19) 0.229(2) 0.2179(16) 0.021(3) Uiso d P 0.267(11) A 2
    H H8BA 0.3511 0.3022 0.2981 0.025 Uiso calc PR 0.267(11) A 2
    C C9B 0.5672(17) 0.1115(16) 0.1590(13) 0.018(3) Uiso d P 0.267(11) A 2
    H H9BA 0.5921 0.0391 0.0776 0.022 Uiso calc PR 0.267(11) A 2
    C C10B 0.688(2) 0.200(2) 0.1295(18) 0.019(4) Uiso d P 0.267(11) A 2
    C C11 0.8299(5) 0.1960(5) 0.0144(4) 0.0253(8) Uani d . 1 . .
    H H11A 0.8883 0.1133 -0.0605 0.030 Uiso calc R 1 A 1
    C C12 0.9001(5) 0.2992(5) 0.0562(4) 0.0240(7) Uani d . 1 A .
    H H12A 1.0104 0.3042 0.0109 0.029 Uiso calc R 1 . .
    C C13 0.7741(5) 0.3889(5) 0.1753(4) 0.0214(7) Uani d . 1 . .
loop_
    _atom_site_aniso_label
    _atom_site_aniso_U_11
    _atom_site_aniso_U_22
    _atom_site_aniso_U_33
    _atom_site_aniso_U_12
    _atom_site_aniso_U_13
    _atom_site_aniso_U_23
    Br1A 0.0594(17) 0.0360(9) 0.0387(12) -0.0285(13) -0.0276(13) 0.0186(8)
    Br2A 0.0317(11) 0.0294(7) 0.0539(16) -0.0122(6) -0.0269(10) 0.0123(8)
    Br1B 0.0144(15) 0.026(2) 0.0159(13) -0.0064(14) -0.0040(10) 0.0003(13)
    Br2B 0.0210(13) 0.049(4) 0.0275(18) -0.0201(15) -0.0118(11) 0.017(2)
    O1 0.0328(15) 0.0468(19) 0.0237(14) -0.0266(14) 0.0000(12) -0.0101(12)
    O2A 0.0164(18) 0.022(2) 0.018(2) -0.0095(17) -0.0035(16) -0.0004(17)
    O3 0.0296(14) 0.0340(16) 0.0319(15) -0.0137(13) -0.0073(12) -0.0056(12)
    O4 0.0337(16) 0.053(2) 0.0443(18) -0.0308(16) -0.0064(14) -0.0062(15)
    N1 0.0224(14) 0.0256(16) 0.0300(17) -0.0107(13) -0.0117(13) 0.0014(13)
    C1 0.0196(15) 0.0248(18) 0.0199(16) -0.0109(14) -0.0055(13) 0.0004(13)
    C2 0.0197(16) 0.029(2) 0.0276(19) -0.0124(15) -0.0056(14) 0.0034(15)
    C3 0.0229(18) 0.034(2) 0.029(2) -0.0116(16) -0.0062(15) -0.0009(16)
    C4 0.0281(19) 0.042(2) 0.0228(19) -0.0168(18) -0.0010(15) -0.0096(16)
    C5 0.0233(17) 0.039(2) 0.0235(18) -0.0166(17) -0.0010(14) -0.0095(16)
    C6 0.0211(16) 0.0255(18) 0.0207(17) -0.0118(14) -0.0033(13) -0.0018(13)
    C7 0.0212(16) 0.0291(19) 0.0222(17) -0.0146(15) -0.0008(14) -0.0042(14)
    C8A 0.020(2) 0.024(3) 0.022(2) -0.012(2) -0.0047(19) 0.001(2)
    C9A 0.018(2) 0.021(3) 0.018(2) -0.0080(18) -0.0042(17) -0.0023(17)
    C10A 0.022(3) 0.019(3) 0.021(3) -0.008(2) -0.008(2) 0.002(2)
    C11 0.0210(17) 0.029(2) 0.0205(17) -0.0097(15) -0.0014(14) -0.0038(14)
    C12 0.0154(15) 0.029(2) 0.0251(18) -0.0089(14) -0.0039(13) 0.0019(14)
    C13 0.0183(15) 0.0254(18) 0.0239(17) -0.0126(14) -0.0074(13) 0.0026(13)
_geom_special_details
;
All e.s.d.'s (except the e.s.d. in the dihedral angle between two l.s. planes)
are estimated using the full covariance matrix. The cell e.s.d.'s are taken
into account individually in the estimation of e.s.d.'s in distances, angles
and torsion angles; correlations between e.s.d.'s in cell parameters are only
used when they are defined by crystal symmetry. An approximate (isotropic)
treatment of cell e.s.d.'s is used for estimating e.s.d.'s involving l.s.
planes.
;
loop_
    _geom_bond_atom_site_label_1
    _geom_bond_atom_site_label_2
    _geom_bond_site_symmetry_2
    _geom_bond_distance
    _geom_bond_publ_flag
    Br1A C8A . 2.061(7) ?
    Br2A C9A . 1.942(7) ?
    Br1B C8B . 2.24(2) ?
    Br2B C9B . 1.944(18) ?
    O1 C7 . 1.205(5) ?
    O2A C13 . 1.356(5) ?
    O2A C10A . 1.376(7) ?
    O2B C10B . 1.37(2) ?
    O2B C13 . 1.390(15) ?
    O3 N1 . 1.228(4) ?
    O4 N1 . 1.229(4) ?
    N1 C13 . 1.424(5) ?
    C1 C2 . 1.384(5) ?
    C1 C6 . 1.396(5) ?
    C1 H1A . 0.9300 ?
    C2 C3 . 1.394(6) ?
    C2 H2A . 0.9300 ?
    C3 C4 . 1.369(6) ?
    C3 H3A . 0.9300 ?
    C4 C5 . 1.388(5) ?
    C4 H4A . 0.9300 ?
    C5 C6 . 1.398(5) ?
    C5 H5A . 0.9300 ?
    C6 C7 . 1.485(5) ?
    C7 C8A . 1.547(6) ?
    C7 C8B . 1.586(15) ?
    C8A C9A . 1.512(7) ?
    C8A H8AA . 0.9800 ?
    C9A C10A . 1.468(7) ?
    C9A H9AA . 0.9800 ?
    C10A C11 . 1.366(6) ?
    C8B C9B . 1.513(19) ?
    C8B H8BA . 0.9800 ?
    C9B C10B . 1.48(2) ?
    C9B H9BA . 0.9800 ?
    C10B C11 . 1.382(17) ?
    C11 C12 . 1.411(5) ?
    C11 H11A . 0.9300 ?
    C12 C13 . 1.347(5) ?
    C12 H12A . 0.9300 ?
loop_
    _geom_angle_atom_site_label_1
    _geom_angle_atom_site_label_2
    _geom_angle_atom_site_label_3
    _geom_angle_site_symmetry_1
    _geom_angle_site_symmetry_3
    _geom_angle
    _geom_angle_publ_flag
    C13 O2A C10A . . 104.7(4) ?
    C10B O2B C13 . . 103.9(12) ?
    O3 N1 O4 . . 124.8(3) ?
    O3 N1 C13 . . 119.5(3) ?
    O4 N1 C13 . . 115.7(3) ?
    C2 C1 C6 . . 120.1(3) ?
    C2 C1 H1A . . 119.9 ?
    C6 C1 H1A . . 119.9 ?
    C1 C2 C3 . . 119.8(3) ?
    C1 C2 H2A . . 120.1 ?
    C3 C2 H2A . . 120.1 ?
    C4 C3 C2 . . 120.3(4) ?
    C4 C3 H3A . . 119.8 ?
    C2 C3 H3A . . 119.8 ?
    C3 C4 C5 . . 120.7(4) ?
    C3 C4 H4A . . 119.7 ?
    C5 C4 H4A . . 119.7 ?
    C4 C5 C6 . . 119.6(4) ?
    C4 C5 H5A . . 120.2 ?
    C6 C5 H5A . . 120.2 ?
    C1 C6 C5 . . 119.6(3) ?
    C1 C6 C7 . . 117.5(3) ?
    C5 C6 C7 . . 123.0(3) ?
    O1 C7 C6 . . 122.0(3) ?
    O1 C7 C8A . . 119.2(3) ?
    C6 C7 C8A . . 118.5(3) ?
    O1 C7 C8B . . 113.5(6) ?
    C6 C7 C8B . . 121.2(6) ?
    C8A C7 C8B . . 24.7(5) ?
    C9A C8A C7 . . 111.9(4) ?
    C9A C8A Br1A . . 103.2(3) ?
    C7 C8A Br1A . . 108.7(4) ?
    C9A C8A H8AA . . 110.9 ?
    C7 C8A H8AA . . 110.9 ?
    Br1A C8A H8AA . . 110.9 ?
    C10A C9A C8A . . 114.2(4) ?
    C10A C9A Br2A . . 109.9(4) ?
    C8A C9A Br2A . . 104.1(3) ?
    C10A C9A H9AA . . 109.5 ?
    C8A C9A H9AA . . 109.5 ?
    Br2A C9A H9AA . . 109.5 ?
    C11 C10A O2A . . 110.5(4) ?
    C11 C10A C9A . . 133.2(5) ?
    O2A C10A C9A . . 116.3(4) ?
    C9B C8B C7 . . 110.4(11) ?
    C9B C8B Br1B . . 102.2(9) ?
    C7 C8B Br1B . . 112.9(9) ?
    C9B C8B H8BA . . 110.4 ?
    C7 C8B H8BA . . 110.4 ?
    Br1B C8B H8BA . . 110.4 ?
    C10B C9B C8B . . 111.8(12) ?
    C10B C9B Br2B . . 114.8(11) ?
    C8B C9B Br2B . . 95.2(9) ?
    C10B C9B H9BA . . 111.3 ?
    C8B C9B H9BA . . 111.3 ?
    Br2B C9B H9BA . . 111.3 ?
    O2B C10B C11 . . 111.1(14) ?
    O2B C10B C9B . . 115.5(14) ?
    C11 C10B C9B . . 133.2(15) ?
    C10A C11 C10B . . 20.1(6) ?
    C10A C11 C12 . . 106.3(4) ?
    C10B C11 C12 . . 105.3(8) ?
    C10A C11 H11A . . 126.8 ?
    C10B C11 H11A . . 124.3 ?
    C12 C11 H11A . . 126.8 ?
    C13 C12 C11 . . 105.7(3) ?
    C13 C12 H12A . . 127.1 ?
    C11 C12 H12A . . 127.1 ?
    C12 C13 O2A . . 112.5(4) ?
    C12 C13 O2B . . 111.5(7) ?
    O2A C13 O2B . . 18.2(5) ?
    C12 C13 N1 . . 131.7(3) ?
    O2A C13 N1 . . 115.6(3) ?
    O2B C13 N1 . . 115.6(7) ?
loop_
    _geom_torsion_atom_site_label_1
    _geom_torsion_atom_site_label_2
    _geom_torsion_atom_site_label_3
    _geom_torsion_atom_site_label_4
    _geom_torsion_site_symmetry_1
    _geom_torsion_site_symmetry_2
    _geom_torsion_site_symmetry_3
    _geom_torsion_site_symmetry_4
    _geom_torsion
    _geom_torsion_publ_flag
    C6 C1 C2 C3 . . . . -1.7(6) ?
    C1 C2 C3 C4 . . . . 0.4(6) ?
    C2 C3 C4 C5 . . . . 1.2(7) ?
    C3 C4 C5 C6 . . . . -1.6(7) ?
    C2 C1 C6 C5 . . . . 1.3(6) ?
    C2 C1 C6 C7 . . . . 179.9(4) ?
    C4 C5 C6 C1 . . . . 0.3(6) ?
    C4 C5 C6 C7 . . . . -178.2(4) ?
    C1 C6 C7 O1 . . . . -8.5(6) ?
    C5 C6 C7 O1 . . . . 170.0(4) ?
    C1 C6 C7 C8A . . . . 178.1(4) ?
    C5 C6 C7 C8A . . . . -3.4(6) ?
    C1 C6 C7 C8B . . . . 149.7(8) ?
    C5 C6 C7 C8B . . . . -31.8(9) ?
    O1 C7 C8A C9A . . . . 36.3(6) ?
    C6 C7 C8A C9A . . . . -150.1(4) ?
    C8B C7 C8A C9A . . . . -46.6(14) ?
    O1 C7 C8A Br1A . . . . -77.1(5) ?
    C6 C7 C8A Br1A . . . . 96.5(4) ?
    C8B C7 C8A Br1A . . . . -159.9(15) ?
    C7 C8A C9A C10A . . . . 177.2(5) ?
    Br1A C8A C9A C10A . . . . -66.1(5) ?
    C7 C8A C9A Br2A . . . . 57.4(5) ?
    Br1A C8A C9A Br2A . . . . 174.0(3) ?
    C13 O2A C10A C11 . . . . 1.3(7) ?
    C13 O2A C10A C9A . . . . -177.3(5) ?
    C8A C9A C10A C11 . . . . 139.8(8) ?
    Br2A C9A C10A C11 . . . . -103.6(8) ?
    C8A C9A C10A O2A . . . . -41.9(7) ?
    Br2A C9A C10A O2A . . . . 74.7(6) ?
    O1 C7 C8B C9B . . . . -59.4(13) ?
    C6 C7 C8B C9B . . . . 140.8(9) ?
    C8A C7 C8B C9B . . . . 49.9(13) ?
    O1 C7 C8B Br1B . . . . 54.3(9) ?
    C6 C7 C8B Br1B . . . . -105.5(7) ?
    C8A C7 C8B Br1B . . . . 163.6(19) ?
    C7 C8B C9B C10B . . . . -176.0(12) ?
    Br1B C8B C9B C10B . . . . 63.7(13) ?
    C7 C8B C9B Br2B . . . . -56.6(11) ?
    Br1B C8B C9B Br2B . . . . -176.9(7) ?
    C13 O2B C10B C11 . . . . -2.7(15) ?
    C13 O2B C10B C9B . . . . -177.7(12) ?
    C8B C9B C10B O2B . . . . 45.3(18) ?
    Br2B C9B C10B O2B . . . . -61.8(16) ?
    C8B C9B C10B C11 . . . . -128.2(19) ?
    Br2B C9B C10B C11 . . . . 124.7(17) ?
    O2A C10A C11 C10B . . . . 86(3) ?
    C9A C10A C11 C10B . . . . -96(3) ?
    O2A C10A C11 C12 . . . . -4.1(7) ?
    C9A C10A C11 C12 . . . . 174.2(7) ?
    O2B C10B C11 C10A . . . . -84(3) ?
    C9B C10B C11 C10A . . . . 89(3) ?
    O2B C10B C11 C12 . . . . 11.5(14) ?
    C9B C10B C11 C12 . . . . -174.8(16) ?
    C10A C11 C12 C13 . . . . 5.3(5) ?
    C10B C11 C12 C13 . . . . -15.6(9) ?
    C11 C12 C13 O2A . . . . -4.7(5) ?
    C11 C12 C13 O2B . . . . 14.9(7) ?
    C11 C12 C13 N1 . . . . -178.8(4) ?
    C10A O2A C13 C12 . . . . 2.2(6) ?
    C10A O2A C13 O2B . . . . -88(3) ?
    C10A O2A C13 N1 . . . . 177.3(4) ?
    C10B O2B C13 C12 . . . . -7.8(12) ?
    C10B O2B C13 O2A . . . . 89(3) ?
    C10B O2B C13 N1 . . . . -176.6(9) ?
    O3 N1 C13 C12 . . . . -172.8(4) ?
    O4 N1 C13 C12 . . . . 7.9(6) ?
    O3 N1 C13 O2A . . . . 13.3(6) ?
    O4 N1 C13 O2A . . . . -166.0(4) ?
    O3 N1 C13 O2B . . . . -6.9(8) ?
    O4 N1 C13 O2B . . . . 173.8(7) ?
loop_
    _geom_hbond_atom_site_label_D
    _geom_hbond_atom_site_label_H
    _geom_hbond_atom_site_label_A
    _geom_hbond_site_symmetry_A
    _geom_hbond_distance_DH
    _geom_hbond_distance_HA
    _geom_hbond_distance_DA
    _geom_hbond_angle_DHA
    _geom_hbond_publ_flag
    C9A H9AA O1 2_655 0.98 2.25 3.098(6) 145 yes
    C4 H4A O4 2_666 0.93 2.46 3.200(6) 136 yes
