# Supplementary material for: 2,3-Dibromo-3-(5-nitro-2-fur­yl)-1-phenyl­propan-1-one
Source: Acta Crystallogr Sect E Struct Rep Online. 2011 Feb 2;67(Pt 3):o546. doi: 10.1107/S1600536811003552 (PMC3052152; doi:10.1107/S1600536811003552)
Supplement: Supplementary file 2 [file e-67-0o546-Isup2.hkl]

# 
# h,k,l, Fc-squared, Fo-squared, sigma(Fo-squared) and status flag 
# 
data_I
_shelx_title ' bk45 in P-1 (100K)' 
_shelx_refln_list_code          4 
_shelx_F_calc_maximum      148.06 
_exptl_crystal_F_000       392.00 
_reflns_d_resolution_high  0.7082 
 
loop_ 
 _symmetry_equiv_pos_as_xyz 
 'x, y, z' 
 '-x, -y, -z' 
 
_cell_length_a     8.6939 
_cell_length_b     8.7834 
_cell_length_c    10.4722 
_cell_angle_alpha  89.334 
_cell_angle_beta   69.846 
_cell_angle_gamma  68.114 
 
_shelx_F_squared_multiplier     1.000 
 
loop_ 
 _refln_index_h 
 _refln_index_k 
 _refln_index_l 
 _refln_F_squared_calc 
 _refln_F_squared_meas 
 _refln_F_squared_sigma 
 _refln_observed_status 
   1   0   0     4146.59     4521.19     82.52 o 
   2   0   0      659.01      724.14     16.53 o 
   3   0   0     2438.55     2517.69     87.80 o 
   4   0   0     2594.71     2596.94     47.53 o 
   5   0   0       46.25       82.99      5.23 o 
   6   0   0      101.80      154.61     12.07 o 
   7   0   0      694.97      664.36     16.52 o 
   8   0   0       28.61       32.09      5.13 o 
   9   0   0      414.35      380.88     11.40 o 
  10   0   0      127.79      138.99     11.53 o 
 -10   1   0       45.65       43.75     10.55 o 
  -9   1   0       50.73       52.80      9.45 o 
  -8   1   0      248.76      232.30     13.13 o 
  -7   1   0     1194.88     1173.75     29.72 o 
  -6   1   0     1255.64     1185.43     21.53 o 
  -5   1   0        2.46       40.09      4.88 o 
  -4   1   0     2132.36     2201.61     35.47 o 
  -3   1   0      545.44      537.54      9.86 o 
  -2   1   0        8.93       33.95      3.66 o 
  -1   1   0      507.36      541.65     18.37 o 
   0   1   0       29.66       34.58      2.06 o 
   1   1   0     2353.08     2549.90     81.41 o 
   2   1   0    12310.30    13235.05    236.31 o 
   3   1   0     3410.12     3726.91     61.64 o 
   4   1   0        3.25       10.02      2.16 o 
   5   1   0     2344.84     2267.13     34.12 o 
   6   1   0     1781.57     1710.49     32.87 o 
   7   1   0     1164.89     1184.26     19.61 o 
   8   1   0       52.95       83.91      5.63 o 
   9   1   0      319.44      290.45     14.50 o 
  10   1   0        2.66        4.04      6.26 o 
  -9   2   0       12.47       11.96      9.64 o 
  -8   2   0      212.93      190.61     12.35 o 
  -7   2   0       38.42       41.23      7.55 o 
  -6   2   0      426.06      462.96     12.95 o 
  -5   2   0     2864.08     2851.81     53.11 o 
  -4   2   0     1010.18      924.49     52.42 o 
  -3   2   0       50.03       45.42      4.95 o 
  -2   2   0     1388.74     1301.37     43.37 o 
  -1   2   0     6895.37     6755.97    196.48 o 
   0   2   0      112.58      124.13     10.21 o 
   1   2   0     1318.98     1358.27     48.83 o 
   2   2   0      275.68      283.37     13.75 o 
   3   2   0        3.06        0.79      1.14 o 
   4   2   0     1855.80     1982.25     25.46 o 
   5   2   0      632.86      714.52     20.09 o 
   6   2   0      450.14      524.75     10.27 o 
   7   2   0     4267.93     4104.75     60.85 o 
   8   2   0      533.77      557.42     12.92 o 
   9   2   0      191.66      184.53      9.01 o 
  10   2   0        1.80        4.01      5.01 o 
  11   2   0       99.88      108.55      8.18 o 
  -9   3   0      215.25      199.50     24.53 o 
  -8   3   0      190.72      161.46     24.08 o 
  -7   3   0        5.68        7.01      8.57 o 
  -6   3   0       43.06       62.30      6.45 o 
  -5   3   0      190.07      234.34      9.45 o 
  -4   3   0      418.55      422.20     14.32 o 
  -3   3   0     1640.09     1625.23     37.58 o 
  -2   3   0      923.60      922.28     22.13 o 
  -1   3   0       20.42       26.50      3.11 o 
   0   3   0     4699.31     4739.10    178.21 o 
   1   3   0    19377.39    20007.50    628.09 o 
   2   3   0     2999.70     3011.94     96.19 o 
   4   3   0     2795.05     2806.65     35.68 o 
   5   3   0     1034.49     1068.09     14.67 o 
   6   3   0        2.02       67.93      3.03 o 
   7   3   0        0.88       74.80      5.64 o 
   8   3   0       40.42       47.02      3.74 o 
   9   3   0      159.65      160.26      6.38 o 
  10   3   0      349.05      333.84     10.70 o 
  11   3   0      149.92      156.96      8.99 o 
  -8   4   0        1.86       18.18      9.99 o 
  -7   4   0      542.25      516.34     24.28 o 
  -6   4   0      484.99      513.88     20.38 o 
  -5   4   0      191.08      219.77     16.44 o 
  -4   4   0       11.65       28.23      6.24 o 
  -3   4   0     1691.37     1609.68     37.88 o 
  -2   4   0       25.06       24.86      4.48 o 
  -1   4   0       39.50       34.76      2.91 o 
   1   4   0      162.82      151.75      8.88 o 
   2   4   0     3317.81     3206.96    116.49 o 
   3   4   0     1426.56     1326.91     23.51 o 
   4   4   0     1903.57     1929.79     38.30 o 
   5   4   0      147.42      147.09      4.75 o 
   6   4   0     2349.86     2417.27     31.44 o 
   7   4   0      367.48      373.78      8.74 o 
   8   4   0      517.26      520.49     10.85 o 
   9   4   0       33.05       53.26      5.07 o 
  10   4   0       83.98       83.65      8.83 o 
  11   4   0       29.20       30.30      7.57 o 
  -7   5   0      107.17       96.74      9.50 o 
  -6   5   0       66.81       56.64      7.92 o 
  -5   5   0      548.21      547.58     25.32 o 
  -4   5   0      902.44      883.14     24.22 o 
  -3   5   0      644.61      665.49     19.30 o 
  -2   5   0      177.42      241.43     14.27 o 
  -1   5   0     1537.78     1490.29     33.96 o 
   0   5   0     2776.24     2786.68     61.31 o 
   1   5   0     2288.87     2245.45     41.34 o 
   2   5   0       51.27       51.96      3.28 o 
   3   5   0      331.74      391.61     13.62 o 
   4   5   0       11.28       15.91      2.36 o 
   5   5   0      386.44      390.47      8.84 o 
   6   5   0      106.31      144.24      7.16 o 
   7   5   0      787.62      797.42     13.92 o 
   8   5   0     1090.88     1111.63     18.37 o 
   9   5   0      334.89      342.67     12.51 o 
  10   5   0       13.35       40.98     18.52 o 
  11   5   0       70.14       77.65     11.57 o 
  -7   6   0       14.39        9.46      9.22 o 
  -6   6   0        9.52       14.49      8.40 o 
  -5   6   0       43.85       60.06      8.26 o 
  -4   6   0       80.98       89.95      9.13 o 
  -3   6   0      413.52      397.79     15.48 o 
  -2   6   0      584.67      542.32     17.17 o 
  -1   6   0       68.65       74.90      8.20 o 
   0   6   0     1035.94     1044.23     26.62 o 
   1   6   0     2344.13     2237.62     52.81 o 
   2   6   0     3165.57     3032.05     55.55 o 
   3   6   0     1013.04     1030.05     27.54 o 
   4   6   0      455.50      496.61     29.31 o 
   5   6   0      473.19      456.04     10.04 o 
   6   6   0      151.39      195.21     13.62 o 
   7   6   0        0.82       47.41      5.70 o 
   8   6   0       31.18       57.58      4.73 o 
   9   6   0       77.75       78.23      6.50 o 
  10   6   0      104.29       97.97     10.90 o 
  11   6   0      170.01      163.69      8.39 o 
  -6   7   0      203.73      183.88     13.87 o 
  -5   7   0      112.52      105.72     12.09 o 
  -4   7   0       31.19       33.04      9.48 o 
  -3   7   0       89.31       87.59      9.37 o 
  -2   7   0      101.53       95.48      8.69 o 
  -1   7   0      133.37      165.25     16.60 o 
   0   7   0       58.86       54.61      6.21 o 
   1   7   0       29.33       40.11      4.54 o 
   2   7   0     1362.58     1366.69     35.07 o 
   3   7   0     1584.86     1502.42     38.31 o 
   4   7   0     1245.27     1224.30     33.00 o 
   5   7   0      333.21      345.74     16.73 o 
   6   7   0     1216.93     1147.02     22.13 o 
   7   7   0     1695.59     1655.64     30.82 o 
   8   7   0      520.45      524.34     11.32 o 
   9   7   0       25.30       34.83      5.27 o 
  10   7   0        5.87       15.06      9.03 o 
  11   7   0        0.46       -3.50     10.72 o 
  -5   8   0       12.50        6.63     10.50 o 
  -4   8   0      119.40      127.88     12.28 o 
  -3   8   0      527.86      517.82     20.05 o 
  -2   8   0      216.46      199.28     12.43 o 
  -1   8   0      217.50      203.34     25.03 o 
   0   8   0      376.73      395.97     24.01 o 
   1   8   0      601.42      660.76     30.64 o 
   2   8   0       40.85       47.93      8.28 o 
   3   8   0        4.99        1.30      7.76 o 
   4   8   0      246.73      282.44     25.31 o 
   5   8   0       17.62       14.61      8.96 o 
   6   8   0      174.50      165.69     12.46 o 
   7   8   0       20.73       30.12     10.63 o 
   8   8   0      652.10      658.79     15.80 o 
   9   8   0      604.12      642.33     16.97 o 
  10   8   0      300.90      305.90     11.89 o 
  11   8   0       12.67       -5.80     21.32 o 
  -3   9   0        0.63        4.61     10.53 o 
  -2   9   0       61.12       75.91     16.30 o 
  -1   9   0      290.39      327.27     24.90 o 
   0   9   0       43.85       43.09     14.34 o 
   1   9   0      823.92      826.42     36.91 o 
   2   9   0      898.73      909.78     39.01 o 
   3   9   0      224.85      209.80     13.69 o 
   4   9   0        3.95        3.12      9.24 o 
   5   9   0        6.35        9.91      9.66 o 
   6   9   0        6.32       -0.40     10.20 o 
   7   9   0       87.21       78.50     12.63 o 
   8   9   0       15.89       11.65     12.23 o 
   9   9   0       27.09       31.32     13.50 o 
  10   9   0       99.68       91.39     15.82 o 
  -2  10   0       15.21       16.44     16.88 o 
  -1  10   0        0.44      -15.30     15.30 o 
   0  10   0        3.24        1.07     15.70 o 
   1  10   0       46.69       40.61     16.13 o 
   2  10   0        3.13       -0.71     14.28 o 
   3  10   0      464.44      469.28     28.48 o 
   4  10   0     1119.97     1090.93     52.84 o 
   5  10   0      236.49      233.47     16.43 o 
   6  10   0       15.95       41.42     13.70 o 
   7  10   0      347.00      370.29     20.91 o 
   8  10   0      432.04      409.30     22.24 o 
   9  10   0       66.00       53.15     14.66 o 
   0  11   0       99.14       96.32     19.62 o 
   1  11   0       78.41       95.15     19.09 o 
   2  11   0      108.82      100.08     19.16 o 
   3  11   0        0.14        4.12     16.18 o 
   4  11   0       31.36       21.59     16.38 o 
   5  11   0       49.41       48.42     14.99 o 
   6  11   0      117.50      115.69     14.99 o 
   7  11   0       58.93       51.62     21.85 o 
   8  11   0      146.30      143.64     16.16 o 
   2  12   0      141.45      157.21     21.71 o 
   3  12   0      336.77      375.33     30.35 o 
   4  12   0        3.46        3.21     17.30 o 
   5  12   0        0.01       -4.27     18.01 o 
   6  12   0       11.41        6.30     13.60 o 
  -6 -12   1        1.92      -13.24     13.24 o 
  -5 -12   1       21.77       13.19     18.61 o 
  -4 -12   1        0.35       11.45     18.23 o 
  -3 -12   1       26.93       32.92     18.30 o 
  -2 -12   1        6.85        6.17     17.82 o 
  -8 -11   1       77.12       46.95     22.13 o 
  -7 -11   1      192.21      184.85     16.76 o 
  -6 -11   1      519.21      551.38     47.76 o 
  -5 -11   1      122.07      122.28     29.79 o 
  -4 -11   1       37.36       56.00     17.77 o 
  -3 -11   1      269.37      293.58     25.78 o 
  -2 -11   1       64.41       70.13     17.82 o 
  -1 -11   1        4.18        0.09     16.75 o 
   0 -11   1       11.06       20.88     17.38 o 
  -9 -10   1       58.84       37.22     14.54 o 
  -8 -10   1        2.51       11.67     13.38 o 
  -7 -10   1        3.82       13.19     12.62 o 
  -6 -10   1      133.62      130.94     14.12 o 
  -5 -10   1      604.76      593.54     23.73 o 
  -4 -10   1      684.81      701.86     25.38 o 
  -3 -10   1        9.38        3.14     11.98 o 
  -2 -10   1      374.29      394.67     27.05 o 
  -1 -10   1      604.02      610.27     32.10 o 
   0 -10   1      283.47      299.75     25.54 o 
   1 -10   1       24.43       40.26     17.10 o 
   2 -10   1       88.11       88.33     18.21 o 
 -10  -9   1       27.09       26.48      6.32 o 
  -9  -9   1       95.44       84.50     16.72 o 
  -8  -9   1      303.48      307.02     29.60 o 
  -7  -9   1      616.15      610.93     37.89 o 
  -6  -9   1      247.45      238.26     15.50 o 
  -5  -9   1       31.78       44.52     12.26 o 
  -4  -9   1      139.99      163.97     12.85 o 
  -3  -9   1       17.12       13.32      9.42 o 
  -2  -9   1       53.13       49.16      9.69 o 
  -1  -9   1        2.06       -1.88     12.67 o 
   0  -9   1       80.37      113.76     16.07 o 
   1  -9   1      574.14      589.56     31.54 o 
   2  -9   1      248.23      257.27     23.50 o 
   3  -9   1       86.40       71.50     11.57 o 
   4  -9   1       79.76       70.63     20.41 o 
 -10  -8   1       28.79       54.50     15.24 o 
  -9  -8   1      212.85      216.87      9.06 o 
  -8  -8   1       37.09       50.73      5.50 o 
  -7  -8   1      509.73      490.43     13.63 o 
  -6  -8   1      585.70      594.35     22.81 o 
  -5  -8   1     1601.21     1619.24     42.79 o 
  -4  -8   1      299.71      315.11     16.68 o 
  -3  -8   1      521.06      510.58     33.12 o 
  -2  -8   1     1143.68     1142.60     31.58 o 
  -1  -8   1      320.71      327.97     42.85 o 
   0  -8   1        4.55        7.16     11.06 o 
   1  -8   1        2.37        1.72      7.42 o 
   2  -8   1       41.20       46.78      9.17 o 
   3  -8   1      164.29      177.29     12.34 o 
   4  -8   1      100.22       91.05     11.56 o 
   5  -8   1       26.45       17.16      9.39 o 
 -10  -7   1      179.11      177.42      8.28 o 
  -9  -7   1      103.91      125.57     11.22 o 
  -8  -7   1       74.62       98.42      5.99 o 
  -7  -7   1       46.43       61.77      4.85 o 
  -6  -7   1       11.32       40.63      4.28 o 
  -5  -7   1      594.84      580.39     13.94 o 
  -4  -7   1      735.22      733.96     23.35 o 
  -3  -7   1     1689.61     1697.71     58.00 o 
  -2  -7   1        0.67        4.30      7.01 o 
  -1  -7   1     1472.22     1454.97     36.86 o 
   0  -7   1     3179.07     3160.50     71.28 o 
   1  -7   1      725.57      705.15     31.33 o 
   2  -7   1       38.11       34.11      7.79 o 
   3  -7   1      185.77      180.13     12.22 o 
   4  -7   1      167.75      157.37     11.69 o 
   5  -7   1        0.18       -0.14      8.19 o 
   6  -7   1       76.16       68.98      9.99 o 
 -11  -6   1      135.73      119.31      8.99 o 
 -10  -6   1       99.52      112.85      6.96 o 
  -9  -6   1        6.21        7.72      5.07 o 
  -8  -6   1      679.33      679.81     13.36 o 
  -7  -6   1     1540.63     1511.94     23.53 o 
  -6  -6   1      839.78      850.86     14.85 o 
  -5  -6   1      184.61      210.14     10.30 o 
  -4  -6   1       68.09       83.61      3.87 o 
  -3  -6   1      208.76      199.82     11.45 o 
  -2  -6   1       52.00       61.05     12.94 o 
  -1  -6   1      279.32      293.29     18.05 o 
   0  -6   1       64.62       85.45      6.04 o 
   1  -6   1      789.98      796.74     21.51 o 
   2  -6   1     2259.17     2305.47     53.63 o 
   3  -6   1      288.19      278.81     14.88 o 
   4  -6   1       12.31       21.41      7.92 o 
   5  -6   1      263.42      234.70     12.25 o 
   6  -6   1      258.55      232.93     12.47 o 
   7  -6   1       27.67       31.80      9.22 o 
 -11  -5   1       67.49       74.37      7.40 o 
 -10  -5   1       25.13       32.36      5.96 o 
  -9  -5   1        3.91        1.15      5.50 o 
  -8  -5   1      298.63      325.73      9.09 o 
  -7  -5   1       76.04       86.44      4.87 o 
  -6  -5   1     2502.91     2440.92     35.53 o 
  -5  -5   1     4255.58     4100.49     81.89 o 
  -4  -5   1     5208.90     5282.77    104.16 o 
  -3  -5   1       21.77       33.79      2.60 o 
  -2  -5   1     2098.42     2013.15     30.11 o 
  -1  -5   1     1785.85     1636.35     50.59 o 
   0  -5   1     1524.29     1545.84     35.38 o 
   1  -5   1        1.48       32.21      3.75 o 
   2  -5   1        7.97       43.19      5.81 o 
   3  -5   1        6.43       33.63     13.72 o 
   4  -5   1      502.34      495.84     19.87 o 
   5  -5   1      147.08      144.90      8.29 o 
   6  -5   1       77.11       70.09     13.81 o 
   7  -5   1      145.27      140.50     14.08 o 
   8  -5   1       90.28       78.77      9.75 o 
 -11  -4   1      339.55      342.87     18.30 o 
 -10  -4   1        0.14        6.49      6.05 o 
  -9  -4   1      218.69      225.94      8.44 o 
  -8  -4   1      493.02      445.98     10.29 o 
  -7  -4   1        1.70        6.78      3.90 o 
  -6  -4   1       64.31      138.65      4.84 o 
  -5  -4   1      253.81      340.13      7.21 o 
  -4  -4   1      875.72      809.54     11.56 o 
  -3  -4   1     1515.00     1436.22     25.53 o 
  -2  -4   1     1080.19     1038.17     23.37 o 
  -1  -4   1      111.73       96.48      5.56 o 
   0  -4   1     4625.53     4519.69    143.04 o 
   1  -4   1     5823.73     5666.61    107.79 o 
   2  -4   1     1499.40     1478.05     34.58 o 
   3  -4   1       68.27       80.84     12.41 o 
   4  -4   1      251.81      232.32     11.92 o 
   5  -4   1      155.29      152.14      8.62 o 
   6  -4   1       60.95       58.57      6.92 o 
   7  -4   1      215.94      216.00     12.35 o 
   8  -4   1        2.06        9.01      8.18 o 
 -11  -3   1       45.96       52.40      7.23 o 
 -10  -3   1      133.55      151.10      7.75 o 
  -9  -3   1      268.30      290.42     11.46 o 
  -8  -3   1        4.34        9.78      3.59 o 
  -7  -3   1      955.39      939.36     14.12 o 
  -6  -3   1      917.90      942.31     13.74 o 
  -5  -3   1      197.78      208.30      5.01 o 
  -4  -3   1      448.87      514.09      7.95 o 
  -3  -3   1       13.22       84.85      6.40 o 
  -2  -3   1      160.56      171.12     11.47 o 
  -1  -3   1      147.15      169.30     10.20 o 
   0  -3   1      520.35      514.92     23.68 o 
   1  -3   1      964.36      951.25     22.65 o 
   2  -3   1     6397.62     6300.88    166.26 o 
   3  -3   1     6523.09     6212.58    135.80 o 
   4  -3   1       25.10       27.92      6.81 o 
   5  -3   1      259.27      263.78     12.27 o 
   6  -3   1      219.01      196.14      9.68 o 
   7  -3   1      402.76      393.07     15.03 o 
   8  -3   1        0.90       27.57      9.16 o 
   9  -3   1       62.54       45.86     10.44 o 
 -10  -2   1        2.11       28.25      5.32 o 
  -9  -2   1        3.98       25.84      4.73 o 
  -8  -2   1      161.30      202.44     24.03 o 
  -7  -2   1      394.23      387.41     10.02 o 
  -6  -2   1      569.96      537.56     11.24 o 
  -5  -2   1     4966.47     4864.97     71.39 o 
  -4  -2   1     8107.26     8086.73    100.96 o 
  -3  -2   1     3377.99     3359.98     50.61 o 
  -2  -2   1      444.83      437.51      9.14 o 
  -1  -2   1     5039.80     5110.45    121.84 o 
   0  -2   1       51.21      102.42      6.55 o 
   1  -2   1     5621.93     5419.64     96.50 o 
   2  -2   1       35.39       45.75      4.78 o 
   3  -2   1       38.09       43.52      4.03 o 
   4  -2   1      433.59      404.18      8.92 o 
   5  -2   1      885.10      850.67     16.13 o 
   6  -2   1      344.63      336.92      8.26 o 
   7  -2   1      540.32      527.78     17.43 o 
   8  -2   1      196.12      174.84     25.37 o 
   9  -2   1      209.08      193.12     21.08 o 
 -10  -1   1       87.26      112.08     24.15 o 
  -9  -1   1       73.76       93.79      7.36 o 
  -8  -1   1      216.86      233.89      9.18 o 
  -7  -1   1      620.36      626.40     12.47 o 
  -6  -1   1       30.13       41.81      4.73 o 
  -5  -1   1       17.32      112.64      6.30 o 
  -4  -1   1      532.72      594.47     12.89 o 
  -3  -1   1     1529.76     1474.19     28.72 o 
  -2  -1   1     5239.16     5308.98     86.18 o 
   0  -1   1       25.26        4.39      2.12 o 
   1  -1   1      217.68      204.12      5.50 o 
   2  -1   1     8755.78     8933.74    282.96 o 
   3  -1   1      966.03     1052.36     66.02 o 
   4  -1   1      129.69      142.68     10.35 o 
   5  -1   1      167.12      159.78      6.13 o 
   6  -1   1        7.78       26.04      3.91 o 
   7  -1   1      514.64      513.03     12.02 o 
   8  -1   1        1.56       23.07      5.07 o 
   9  -1   1      160.97      162.69     22.26 o 
  10  -1   1      190.77      202.08     30.67 o 
 -10   0   1      101.25      116.34     11.71 o 
  -9   0   1      123.49      108.44     10.32 o 
  -8   0   1       11.45        9.58      4.79 o 
  -7   0   1       36.99       42.63      4.66 o 
  -6   0   1     1544.08     1508.06     30.06 o 
  -5   0   1      981.58      966.92     15.84 o 
  -4   0   1      309.01      374.72      8.09 o 
  -3   0   1      275.49      405.08     13.98 o 
  -2   0   1       62.48      122.91      4.98 o 
  -1   0   1     3938.43     3917.58    146.92 o 
   0   0   1      798.23      891.31     28.54 o 
   1   0   1      162.82      162.56      5.92 o 
   2   0   1     5229.18     5502.71    108.64 o 
   3   0   1    10102.10    10463.03    137.30 o 
   4   0   1     4378.92     4431.49    101.28 o 
   5   0   1       19.97       23.61      2.87 o 
   6   0   1     1956.19     1963.17     37.23 o 
   7   0   1      332.48      328.12      9.47 o 
   8   0   1      126.91      134.84      6.41 o 
   9   0   1       75.65       73.28      6.27 o 
  10   0   1       18.79       25.52      6.31 o 
  -9   1   1        1.13       11.74      9.44 o 
  -8   1   1       99.71      106.43     11.27 o 
  -7   1   1      128.81      135.57     24.05 o 
  -6   1   1        5.42       22.75      5.86 o 
  -5   1   1      270.94      263.67     10.63 o 
  -4   1   1     3294.13     3179.74     50.56 o 
  -3   1   1     9840.13     9970.84    185.74 o 
  -2   1   1      302.52      322.79      8.83 o 
  -1   1   1     5946.12     5916.56    184.96 o 
   0   1   1    10521.42    10162.85    232.58 o 
   1   1   1       58.09       49.89      3.29 o 
   2   1   1       84.36       96.06      4.59 o 
   3   1   1      839.93      943.25     14.49 o 
   4   1   1      300.65      308.68      8.02 o 
   5   1   1      673.61      678.09     18.17 o 
   6   1   1     1164.64     1241.69     19.92 o 
   7   1   1      499.10      485.95     10.37 o 
   8   1   1      599.64      600.30     19.17 o 
   9   1   1      946.28      943.49     19.03 o 
  10   1   1       40.99       59.23      6.80 o 
  11   1   1        0.27        9.78      7.85 o 
  -9   2   1        6.95       23.65     10.05 o 
  -8   2   1      123.63      137.24     10.86 o 
  -7   2   1      200.12      177.12     12.11 o 
  -6   2   1        0.21       -5.99      5.99 o 
  -5   2   1      289.75      281.40      9.57 o 
  -4   2   1       25.92      101.79      6.57 o 
  -3   2   1     1228.94     1324.80     25.57 o 
  -2   2   1     2025.54     1979.80     55.19 o 
  -1   2   1     4569.00     4594.21    143.58 o 
   0   2   1      402.02      387.58      7.15 o 
   1   2   1     8281.38     8095.90    258.97 o 
   2   2   1     9014.71     8864.77    283.04 o 
   3   2   1     7032.85     7400.28    160.44 o 
   4   2   1      163.48      205.77      4.40 o 
   5   2   1       58.96       86.44      4.42 o 
   6   2   1       33.62       35.99      3.16 o 
   7   2   1       24.13       41.70      3.82 o 
   8   2   1      426.34      467.50     12.99 o 
   9   2   1        0.10       33.19      5.30 o 
  10   2   1      249.76      255.85     11.76 o 
  11   2   1      300.03      278.37     12.35 o 
  -8   3   1      120.58      122.12     11.27 o 
  -7   3   1       19.24       15.62      9.81 o 
  -6   3   1      109.07      114.79      7.43 o 
  -5   3   1      930.24      927.55     20.41 o 
  -4   3   1      501.96      491.54     12.43 o 
  -3   3   1       38.66       82.61      4.64 o 
  -2   3   1      196.10      233.65     10.65 o 
  -1   3   1       49.08       59.02      4.62 o 
   0   3   1     1744.71     1746.73     31.52 o 
   1   3   1      995.53      936.26     20.89 o 
   2   3   1     1304.96     1317.30     30.87 o 
   4   3   1    16934.93    17917.56    289.97 o 
   5   3   1      796.85      760.25     10.88 o 
   6   3   1      311.88      312.77      8.22 o 
   7   3   1     1955.51     1875.95     24.97 o 
   8   3   1      900.65      892.42     13.67 o 
   9   3   1        1.25       20.75      4.09 o 
  10   3   1        3.22       33.48      5.56 o 
  11   3   1      113.59      125.80      8.32 o 
  -8   4   1        0.28        4.60     10.21 o 
  -7   4   1      117.92       96.00      8.99 o 
  -6   4   1      126.12      100.83     12.25 o 
  -5   4   1        4.38       20.37      7.01 o 
  -4   4   1      702.13      674.98     16.16 o 
  -3   4   1     2038.34     1994.23     46.03 o 
  -2   4   1     1916.23     1873.49     58.42 o 
  -1   4   1       28.52       41.56      4.90 o 
   0   4   1     1724.82     1575.97     48.24 o 
   1   4   1      918.22      945.98     21.92 o 
   3   4   1       19.73       18.85      4.07 o 
   4   4   1       25.18       57.63      3.36 o 
   5   4   1     1185.23     1189.67     16.03 o 
   6   4   1     1768.03     1804.47     27.78 o 
   7   4   1      354.11      375.10      7.51 o 
   8   4   1        3.71       15.50      3.68 o 
   9   4   1     1209.40     1152.54     19.08 o 
  10   4   1      996.15      950.17     18.59 o 
  11   4   1      120.38      140.72      8.38 o 
  -7   5   1      246.45      210.36     12.42 o 
  -6   5   1       19.98       12.96      7.77 o 
  -5   5   1       67.46       53.64      7.34 o 
  -4   5   1      275.38      256.14     10.71 o 
  -3   5   1        7.92       30.88      6.15 o 
  -2   5   1      629.64      631.97     24.22 o 
  -1   5   1     2937.16     2854.30     62.72 o 
   0   5   1     3828.14     3856.65     69.73 o 
   1   5   1      213.68      188.10     13.15 o 
   2   5   1     3807.29     3748.75    105.63 o 
   3   5   1     5148.89     5033.40    203.80 o 
   4   5   1      988.19      936.21     24.89 o 
   5   5   1        0.86       29.92      4.37 o 
   6   5   1      326.63      344.29      8.33 o 
   7   5   1       42.38       45.25      3.97 o 
   8   5   1      107.57      128.20      5.80 o 
   9   5   1       39.80       67.23      5.02 o 
  10   5   1        1.78        5.85      5.20 o 
  11   5   1      447.66      449.55     13.50 o 
  -6   6   1        2.29        5.91      8.70 o 
  -5   6   1      235.24      219.40     12.48 o 
  -4   6   1      434.61      413.17     13.65 o 
  -3   6   1       40.34       57.51      7.82 o 
  -2   6   1        8.94       39.38      6.52 o 
  -1   6   1       65.61       83.53      6.54 o 
   0   6   1       54.23       59.08      4.35 o 
   1   6   1      841.71      821.89     17.01 o 
   2   6   1      565.18      533.91     12.03 o 
   3   6   1      183.00      186.74     28.77 o 
   4   6   1     3541.26     3376.79     92.06 o 
   5   6   1     3752.09     3705.53     86.29 o 
   6   6   1      101.10       98.03     12.57 o 
   7   6   1       10.62        9.06      3.41 o 
   8   6   1      623.13      631.61     12.26 o 
   9   6   1      348.77      324.48     11.83 o 
  10   6   1        8.97       24.59      5.58 o 
  11   6   1       14.38       19.73     11.86 o 
  -5   7   1      198.69      170.71     28.26 o 
  -4   7   1        0.61        6.80      7.83 o 
  -3   7   1      791.80      814.84     24.25 o 
  -2   7   1      455.64      494.71     17.48 o 
  -1   7   1      103.94       96.64      7.68 o 
   0   7   1      161.98      149.72     16.46 o 
   1   7   1      348.09      318.85      9.99 o 
   2   7   1      284.57      287.44     13.44 o 
   3   7   1      144.32      138.18      9.24 o 
   4   7   1       45.45       38.51      7.46 o 
   5   7   1       19.47       14.22      7.99 o 
   6   7   1     1591.49     1565.48     50.31 o 
   7   7   1      923.73      880.21     34.57 o 
   8   7   1        9.28       28.39      7.80 o 
   9   7   1       14.26       23.31      7.68 o 
  10   7   1      457.06      409.48     18.86 o 
  11   7   1      202.09      181.65     15.86 o 
  -4   8   1       83.98       74.65      9.78 o 
  -3   8   1      106.54       87.56     10.82 o 
  -2   8   1        0.18       -1.29     11.80 o 
  -1   8   1      636.31      621.66     20.07 o 
   0   8   1      823.83      821.47     35.56 o 
   1   8   1      462.45      520.23     26.99 o 
   2   8   1      173.99      166.54     10.36 o 
   3   8   1     2174.29     2155.43     52.66 o 
   4   8   1     2134.67     2066.31     51.04 o 
   5   8   1      587.13      573.39     20.52 o 
   6   8   1      255.91      242.14     15.55 o 
   7   8   1      268.81      224.14     16.15 o 
   8   8   1       11.57        8.49     10.88 o 
   9   8   1       26.57       43.55     12.53 o 
  10   8   1        0.67        6.94     14.34 o 
  11   8   1       33.85       38.77     13.26 o 
  -3   9   1      129.71      119.81     12.37 o 
  -2   9   1       47.86       48.45     15.68 o 
  -1   9   1       61.29       76.36     15.48 o 
   0   9   1        7.29       12.00     13.63 o 
   1   9   1       63.20       59.95     14.54 o 
   2   9   1      217.83      239.95     21.75 o 
   3   9   1       50.54       53.67      9.52 o 
   4   9   1      276.62      278.99     18.03 o 
   5   9   1      863.53      872.51     45.51 o 
   6   9   1      846.16      859.80     37.68 o 
   7   9   1       26.85       27.93     11.06 o 
   8   9   1       14.21       20.27     21.28 o 
   9   9   1      282.43      236.14     16.90 o 
  10   9   1      242.24      200.93     25.36 o 
  -2  10   1      348.67      343.48     27.34 o 
  -1  10   1      183.74      190.19     20.67 o 
   0  10   1       62.12       51.45     16.97 o 
   1  10   1       67.27       75.98     16.67 o 
   2  10   1       47.12       40.88     15.42 o 
   3  10   1       32.40       46.40     15.14 o 
   4  10   1      166.08      147.08     12.91 o 
   5  10   1        0.08      -10.48     10.48 o 
   6  10   1       93.55       83.53     12.32 o 
   7  10   1      326.70      311.74     24.96 o 
   8  10   1      215.23      231.32     20.01 o 
   9  10   1        0.25       -3.35     18.69 o 
  10  10   1      465.96      401.61     33.37 o 
   0  11   1       98.49      120.49     19.75 o 
   1  11   1      220.45      252.39     23.60 o 
   2  11   1       68.88       65.05     18.02 o 
   3  11   1      141.13      128.58     19.06 o 
   4  11   1      386.05      423.24     29.31 o 
   5  11   1      348.74      354.95     35.95 o 
   6  11   1       32.12       15.47     12.52 o 
   7  11   1        9.59       20.99     12.91 o 
   8  11   1        6.68       -0.55     16.77 o 
   9  11   1        0.19       -6.88     20.53 o 
   3  12   1       25.47       31.43     18.96 o 
   4  12   1       19.03       -1.66     17.77 o 
   5  12   1      241.13      250.70     23.93 o 
   6  12   1      243.59      236.86     46.71 o 
   7  12   1      131.42      143.36     26.42 o 
  -6 -12   2      104.15       69.59     22.99 o 
  -5 -12   2      309.75      400.37     31.37 o 
  -4 -12   2      175.73      171.13     22.04 o 
  -3 -12   2        6.79       23.02     18.04 o 
  -2 -12   2       97.38      122.73     21.02 o 
  -8 -11   2       16.75        9.50     14.98 o 
  -7 -11   2        3.54      -14.97     16.32 o 
  -6 -11   2        8.09       12.60     19.03 o 
  -5 -11   2        4.60      -16.78     24.41 o 
  -4 -11   2       81.31       86.84     14.08 o 
  -3 -11   2      137.08      158.65     20.01 o 
  -2 -11   2      152.88      181.65     20.75 o 
  -1 -11   2        0.45        1.93     16.77 o 
   0 -11   2      366.29      441.48     29.70 o 
   1 -11   2      115.47      106.66     20.62 o 
  -9 -10   2       93.63       82.10     16.23 o 
  -8 -10   2        1.23      -11.77     13.93 o 
  -7 -10   2      117.63      106.90     15.72 o 
  -6 -10   2      322.13      320.21     30.65 o 
  -5 -10   2       31.50       26.53     12.12 o 
  -4 -10   2       90.49       85.73     19.25 o 
  -3 -10   2        0.22       -9.62     21.81 o 
  -2 -10   2       48.08       64.28     16.06 o 
  -1 -10   2       74.66       79.03     16.57 o 
   0 -10   2        4.02        5.50     15.28 o 
   1 -10   2        7.31       21.21     16.67 o 
   2 -10   2      283.27      317.23     26.83 o 
  -9  -9   2       16.57        8.92      6.15 o 
  -8  -9   2      173.79      168.63      8.77 o 
  -7  -9   2       85.70       84.46      6.76 o 
  -6  -9   2       57.85       50.94     19.47 o 
  -5  -9   2     1528.34     1511.95     41.42 o 
  -4  -9   2     1039.29     1056.49     31.62 o 
  -3  -9   2      188.07      191.29     13.28 o 
  -2  -9   2       36.10       28.45      9.79 o 
  -1  -9   2      335.99      332.78     24.25 o 
   0  -9   2       80.93       74.48     15.10 o 
   1  -9   2        4.39        0.72     14.33 o 
   2  -9   2       69.47       84.78     17.30 o 
   3  -9   2       18.15       19.36     10.77 o 
   4  -9   2       75.83       79.30     12.54 o 
 -10  -8   2       29.55       17.59      9.05 o 
  -9  -8   2        7.28       17.47      8.98 o 
  -8  -8   2        3.15       28.87      7.35 o 
  -7  -8   2        3.91       -4.89      4.89 o 
  -6  -8   2       22.22       29.06      4.68 o 
  -5  -8   2       22.19       53.88      5.46 o 
  -4  -8   2      156.36      161.00     12.21 o 
  -3  -8   2     2322.19     2315.46     57.04 o 
  -2  -8   2      942.09      967.24     50.98 o 
  -1  -8   2      151.15      139.56     10.58 o 
   0  -8   2       80.08       82.43     13.52 o 
   1  -8   2      761.08      803.89     24.17 o 
   2  -8   2      356.28      359.67     17.10 o 
   3  -8   2       64.32       75.64     10.50 o 
   4  -8   2      154.13      139.88     13.38 o 
   5  -8   2        9.98        0.73     10.86 o 
 -10  -7   2      152.99      143.83      8.90 o 
  -9  -7   2      787.04      788.23     15.58 o 
  -8  -7   2      256.66      244.71      8.95 o 
  -7  -7   2       67.27       75.15      5.63 o 
  -6  -7   2      383.66      433.50     17.94 o 
  -5  -7   2      586.04      583.50     11.82 o 
  -4  -7   2      157.52      169.72      6.69 o 
  -3  -7   2      169.05      184.61      9.61 o 
  -2  -7   2       17.49       11.90      7.37 o 
  -1  -7   2      684.97      697.05     29.98 o 
   0  -7   2      468.87      440.46     13.12 o 
   1  -7   2       17.32       31.25      9.85 o 
   2  -7   2      495.08      521.91     21.41 o 
   3  -7   2     1009.56     1013.83     28.29 o 
   4  -7   2      426.70      419.28     18.37 o 
   5  -7   2       28.91       33.35     10.46 o 
   6  -7   2      169.94      145.84     10.93 o 
 -10  -6   2        0.13       30.54     11.71 o 
  -9  -6   2       88.90      103.54      6.67 o 
  -8  -6   2      658.48      621.84     13.05 o 
  -7  -6   2       56.91       74.82      5.15 o 
  -6  -6   2      335.75      331.47     11.29 o 
  -5  -6   2      467.98      506.89     11.27 o 
  -4  -6   2     2935.04     2952.15     42.40 o 
  -3  -6   2     1638.21     1626.60     26.86 o 
  -2  -6   2      610.08      608.25     11.68 o 
  -1  -6   2      216.77      219.08     16.74 o 
   0  -6   2      591.30      567.06     16.92 o 
   1  -6   2       50.44       48.97      9.57 o 
   2  -6   2       65.45       58.35      7.58 o 
   3  -6   2       50.69       58.09      8.15 o 
   4  -6   2      274.81      301.49     38.70 o 
   5  -6   2      433.25      450.14     18.53 o 
   6  -6   2      320.55      321.03     19.62 o 
   7  -6   2       43.13       40.04      9.21 o 
 -10  -5   2       28.34       24.91      6.16 o 
  -9  -5   2        7.37        6.41      5.28 o 
  -8  -5   2      113.57      145.58      6.99 o 
  -7  -5   2       33.64       69.63      4.88 o 
  -6  -5   2       48.50       51.29      5.35 o 
  -5  -5   2      173.42      191.93      7.92 o 
  -4  -5   2      211.28      241.24      9.76 o 
  -3  -5   2     2048.65     2055.15     31.43 o 
  -2  -5   2     8555.60     8419.02    128.75 o 
  -1  -5   2     4290.10     4193.32     80.51 o 
   0  -5   2       33.70       40.52      4.68 o 
   1  -5   2     2038.54     1949.48     36.83 o 
   2  -5   2     1695.51     1658.54     39.37 o 
   3  -5   2      750.52      718.86     20.83 o 
   4  -5   2       14.38       25.22      7.18 o 
   5  -5   2      370.84      345.28     28.20 o 
   6  -5   2        6.09       25.31      7.42 o 
   7  -5   2       87.76       83.57      8.96 o 
   8  -5   2      106.04       99.46     10.06 o 
 -10  -4   2       86.21       81.67      7.01 o 
  -9  -4   2      381.11      381.71     10.65 o 
  -8  -4   2      625.32      595.39     16.07 o 
  -7  -4   2      335.95      345.45      9.01 o 
  -6  -4   2     2221.87     2141.79     28.53 o 
  -5  -4   2     1472.96     1541.04     20.93 o 
  -4  -4   2     1388.32     1425.01     17.58 o 
  -3  -4   2       15.56       38.44      1.93 o 
  -2  -4   2       53.61       80.87      3.61 o 
  -1  -4   2      771.30      727.78     17.62 o 
   0  -4   2      186.80      166.98      9.58 o 
   1  -4   2     4653.88     4585.85     66.63 o 
   2  -4   2      139.54      148.16      5.53 o 
   3  -4   2     1321.66     1330.44     44.12 o 
   4  -4   2     2042.42     1978.44     46.34 o 
   5  -4   2     1087.90     1094.71     35.06 o 
   6  -4   2      105.44       98.02      7.65 o 
   7  -4   2      302.18      262.43     12.03 o 
   8  -4   2      145.53      114.71      9.26 o 
 -10  -3   2       51.10       53.58      6.75 o 
  -9  -3   2       42.72       61.18      6.08 o 
  -8  -3   2      276.86      298.17      7.93 o 
  -7  -3   2      586.13      584.03     10.32 o 
  -6  -3   2       12.89       19.54      3.75 o 
  -5  -3   2       39.51       54.77      2.90 o 
  -4  -3   2     1230.02     1175.51     16.07 o 
  -3  -3   2     6492.28     6466.58     80.84 o 
  -2  -3   2     4196.90     4080.87     72.00 o 
  -1  -3   2       31.01       43.51      2.04 o 
   0  -3   2      790.87      725.22     14.99 o 
   1  -3   2      870.01      943.56     66.44 o 
   2  -3   2       15.95       26.58      1.93 o 
   3  -3   2      377.77      397.27     10.79 o 
   4  -3   2        0.28       82.54     10.58 o 
   5  -3   2      764.63      822.50     17.15 o 
   6  -3   2     1155.02     1114.62     24.97 o 
   7  -3   2      224.86      233.39     12.19 o 
   8  -3   2        3.34       15.51      8.70 o 
   9  -3   2      202.99      186.69     31.84 o 
 -10  -2   2      105.11      124.32     10.78 o 
  -9  -2   2      136.58      144.72     10.80 o 
  -8  -2   2       20.54       39.25      4.44 o 
  -7  -2   2      524.01      530.05     11.40 o 
  -6  -2   2      382.13      376.66      9.14 o 
  -5  -2   2       27.82       41.80      3.22 o 
  -4  -2   2      532.29      583.05      8.90 o 
  -3  -2   2       39.43      128.19     11.26 o 
  -2  -2   2     5895.29     5858.42     87.92 o 
  -1  -2   2    14338.49    13812.07    238.54 o 
   0  -2   2    21922.89    20646.79    296.80 o 
   1  -2   2    13281.69    13047.87    187.65 o 
   2  -2   2     9202.65     9104.62    202.38 o 
   3  -2   2     2907.97     2791.68     63.41 o 
   4  -2   2      811.36      830.97     29.73 o 
   5  -2   2       51.12       80.17      4.27 o 
   6  -2   2      104.40      110.26      6.04 o 
   7  -2   2      193.18      172.38      7.28 o 
   8  -2   2      456.55      447.51     11.70 o 
   9  -2   2      309.27      281.54     15.29 o 
  10  -2   2        6.78        9.87     14.35 o 
 -10  -1   2       11.53       15.83      9.87 o 
  -9  -1   2       38.74       52.70      9.13 o 
  -8  -1   2      942.95      933.68     29.81 o 
  -7  -1   2     1446.74     1396.22     25.42 o 
  -6  -1   2        1.66       17.51      4.66 o 
  -5  -1   2     1812.84     1775.20     27.40 o 
  -4  -1   2     2780.12     2726.42     40.53 o 
  -3  -1   2       18.38       29.42      6.25 o 
  -2  -1   2       14.73      103.81      5.73 o 
  -1  -1   2     1051.28     1121.81     43.49 o 
   0  -1   2      529.22      542.10     10.87 o 
   1  -1   2      302.36      269.11      6.49 o 
   2  -1   2     7423.00     7536.25    124.58 o 
   3  -1   2      459.52      475.03     11.80 o 
   4  -1   2     4724.19     4760.33     63.15 o 
   5  -1   2     4626.19     4614.98     72.71 o 
   6  -1   2      920.69      935.99     19.61 o 
   7  -1   2       30.70       36.18      4.70 o 
   8  -1   2      218.00      194.96      8.77 o 
   9  -1   2      254.77      252.60     10.23 o 
  10  -1   2       24.00       24.06     12.85 o 
  -9   0   2       93.54      100.31     10.43 o 
  -8   0   2       23.58       42.02      8.30 o 
  -7   0   2      100.95      128.22     10.23 o 
  -6   0   2     1560.94     1451.40     34.96 o 
  -5   0   2      974.42      978.63     20.37 o 
  -4   0   2       75.19      100.63      4.14 o 
  -3   0   2     1593.67     1517.98     47.00 o 
  -2   0   2     7886.83     8033.00    316.00 o 
  -1   0   2     4463.78     4727.15    118.11 o 
   0   0   2      548.42      624.43     20.79 o 
   1   0   2      247.95      240.42     11.86 o 
   2   0   2     4197.46     4420.55     79.12 o 
   3   0   2       63.34       70.00      2.05 o 
   4   0   2      240.48      252.50      6.02 o 
   5   0   2      444.94      442.48     12.60 o 
   6   0   2     2413.51     2416.23     36.49 o 
   7   0   2     1950.17     1952.52     33.94 o 
   8   0   2       91.77       95.11      5.82 o 
   9   0   2       11.74        9.75      5.49 o 
  10   0   2      138.66      137.83      9.20 o 
  11   0   2      201.47      181.98     10.20 o 
  -9   1   2      142.03      145.89     27.85 o 
  -8   1   2        9.08       11.16      8.42 o 
  -7   1   2       48.44       73.60      8.39 o 
  -6   1   2      131.56      192.12     21.55 o 
  -5   1   2       67.83       75.00      6.32 o 
  -4   1   2      641.76      606.42     16.47 o 
  -3   1   2      496.43      537.22     10.18 o 
  -2   1   2      165.90      198.26      9.14 o 
  -1   1   2     9876.10    10153.48    226.43 o 
   0   1   2    15698.05    16454.42    255.61 o 
   1   1   2     8915.47     9086.98    288.11 o 
   2   1   2     1152.97     1220.37     22.64 o 
   3   1   2     8516.14     8791.24    135.98 o 
   4   1   2     1248.09     1181.39     20.38 o 
   5   1   2      720.99      788.73     14.74 o 
   6   1   2      200.29      284.27     13.89 o 
   7   1   2       63.42       80.95      4.45 o 
   8   1   2       59.12       68.73      7.32 o 
   9   1   2      359.69      341.02     10.81 o 
  10   1   2      111.57      117.36      8.56 o 
  11   1   2       17.18       20.71      8.19 o 
  -9   2   2       17.11       21.75     10.26 o 
  -8   2   2       48.57       62.79     10.09 o 
  -7   2   2      619.17      589.90     25.12 o 
  -6   2   2       19.05       28.61      7.15 o 
  -5   2   2      199.94      188.33      8.86 o 
  -4   2   2      853.30      872.55     37.99 o 
  -3   2   2     2714.31     2752.84     87.19 o 
  -2   2   2      118.08      151.83      5.68 o 
  -1   2   2       50.46      124.03      5.11 o 
   0   2   2      779.30      788.97     14.84 o 
   1   2   2     1106.38     1093.66     20.05 o 
   2   2   2     3246.47     3311.75     71.87 o 
   3   2   2     1377.16     1440.86     42.18 o 
   4   2   2       31.19       27.81      2.07 o 
   5   2   2     4165.12     4203.80     68.93 o 
   6   2   2     4600.10     4811.94     70.52 o 
   7   2   2      391.76      409.29      9.34 o 
   8   2   2       34.17       55.01      4.57 o 
   9   2   2      284.01      299.57     10.22 o 
  10   2   2       32.67       41.02     10.61 o 
  11   2   2       48.24       55.82      7.35 o 
  -8   3   2       33.34       21.94     16.56 o 
  -7   3   2       22.43       23.02      8.91 o 
  -6   3   2       27.61       29.97      8.07 o 
  -5   3   2     1371.31     1259.91     26.18 o 
  -4   3   2       98.46       94.32      8.23 o 
  -3   3   2       72.06       73.67      7.72 o 
  -2   3   2     3297.64     3219.16     89.10 o 
  -1   3   2     5228.93     5175.81     92.55 o 
   0   3   2      882.24      917.15     17.68 o 
   1   3   2      246.47      247.20      7.65 o 
   2   3   2     3461.15     3511.96     62.66 o 
   3   3   2       19.06       15.62      3.02 o 
   4   3   2       60.11      138.56      5.81 o 
   5   3   2       35.41       89.72      4.88 o 
   6   3   2      435.27      459.40      9.19 o 
   7   3   2     2569.28     2601.03     33.68 o 
   8   3   2      815.57      847.04     13.02 o 
   9   3   2        3.88       17.53      3.69 o 
  10   3   2      107.28      128.27      7.23 o 
  11   3   2       79.86       83.44      7.41 o 
  -7   4   2        4.27        5.38      9.49 o 
  -6   4   2        2.35       28.72      7.36 o 
  -5   4   2      137.43      136.68      7.96 o 
  -4   4   2       11.99        7.39      5.21 o 
  -3   4   2      323.08      301.75     10.10 o 
  -2   4   2       72.55       72.02      7.39 o 
  -1   4   2      734.67      702.65     15.01 o 
   0   4   2     4502.58     4286.03     76.96 o 
   1   4   2      814.24      650.41     16.58 o 
   2   4   2      390.93      420.54      7.88 o 
   3   4   2     1126.77     1127.19     38.31 o 
   5   4   2      587.56      551.94      8.33 o 
   6   4   2      383.23      404.77      7.73 o 
   7   4   2       62.92       92.90      3.52 o 
   8   4   2       17.80       25.92      3.69 o 
   9   4   2      303.63      316.59      8.79 o 
  10   4   2      134.85      169.33      8.35 o 
  11   4   2       55.91       67.67      6.99 o 
  -7   5   2       86.83       78.59     11.63 o 
  -6   5   2      252.43      235.58     19.18 o 
  -5   5   2       14.39       14.90      7.10 o 
  -4   5   2       57.52       58.62      6.79 o 
  -3   5   2      184.27      191.31      9.46 o 
  -2   5   2      229.41      194.93     10.46 o 
  -1   5   2       78.73       78.27      4.18 o 
   0   5   2       52.57       78.67      8.06 o 
   1   5   2      498.01      494.87     10.97 o 
   2   5   2     2549.35     2551.33     46.50 o 
   3   5   2      530.08      456.84     10.07 o 
   4   5   2       73.46       73.07      5.99 o 
   5   5   2     1851.40     1813.94     62.92 o 
   6   5   2     4303.07     4267.71     59.70 o 
   7   5   2     1348.08     1467.17     22.29 o 
   8   5   2        2.84       14.52      4.38 o 
   9   5   2      457.12      422.79     14.35 o 
  10   5   2       76.07       72.14      7.75 o 
  11   5   2       12.31       25.02      6.74 o 
  -6   6   2        1.15       10.03      8.81 o 
  -5   6   2      104.87       90.11      9.09 o 
  -4   6   2      197.41      193.52     19.18 o 
  -3   6   2      180.65      172.32     19.45 o 
  -2   6   2      268.96      282.88     12.77 o 
  -1   6   2     2297.94     2259.04     51.87 o 
   0   6   2     1482.23     1494.84     28.74 o 
   1   6   2      224.73      231.60      8.85 o 
   2   6   2      197.11      204.03     21.24 o 
   3   6   2      157.03      160.51      9.20 o 
   4   6   2      197.66      165.06     20.06 o 
   5   6   2        9.90       18.10      8.05 o 
   6   6   2      119.03      145.53     10.02 o 
   7   6   2      449.40      416.78     22.07 o 
   8   6   2     1250.92     1263.51     24.40 o 
   9   6   2      258.01      274.85      9.10 o 
  10   6   2       56.62       69.98      5.95 o 
  11   6   2      331.01      352.89     16.27 o 
  -5   7   2       28.51       30.42      9.21 o 
  -4   7   2        0.47       14.14     12.05 o 
  -3   7   2        6.55        7.33      7.03 o 
  -2   7   2       65.19       57.42      8.06 o 
  -1   7   2       45.20       53.92      7.10 o 
   0   7   2      566.55      586.21     17.39 o 
   1   7   2     2654.93     2606.49     50.17 o 
   2   7   2      378.16      354.91     13.91 o 
   3   7   2        5.93       -0.65      6.19 o 
   4   7   2      304.14      284.16     13.71 o 
   5   7   2      355.21      487.07     17.97 o 
   6   7   2      136.58      142.38     10.76 o 
   7   7   2      379.10      359.18     17.26 o 
   8   7   2       41.81       35.68     13.64 o 
   9   7   2      115.00      114.08     15.46 o 
  10   7   2      240.61      240.45     11.30 o 
  11   7   2       42.23       49.56      6.56 o 
  -4   8   2       16.40       11.94      9.11 o 
  -3   8   2      250.99      231.11     26.44 o 
  -2   8   2       68.26       61.42      9.51 o 
  -1   8   2        0.18       -7.15      7.15 o 
   0   8   2        0.89       19.52     11.87 o 
   1   8   2        0.06       10.29     11.03 o 
   2   8   2      358.49      431.37     28.54 o 
   3   8   2     1044.87     1013.05     47.70 o 
   4   8   2     1013.51     1052.91     55.22 o 
   5   8   2      612.06      574.38     20.13 o 
   6   8   2     1759.77     1685.34     43.45 o 
   7   8   2     1208.00     1160.34     46.55 o 
   8   8   2      281.43      270.62     17.67 o 
   9   8   2       39.03       50.75     17.07 o 
  10   8   2       61.56       47.17     18.70 o 
  11   8   2       22.04      -20.11     20.11 o 
  -3   9   2       70.78       63.70      9.76 o 
  -2   9   2        6.81       15.77     15.29 o 
  -1   9   2      243.61      240.74     22.18 o 
   0   9   2      336.30      346.64     24.29 o 
   1   9   2       57.77       71.55     14.89 o 
   2   9   2        1.05       15.01     12.73 o 
   3   9   2      230.78      226.32     20.70 o 
   4   9   2      114.87      117.34     10.76 o 
   5   9   2      252.67      226.67     15.68 o 
   6   9   2       56.78       47.13     10.20 o 
   7   9   2      135.31      130.23     12.48 o 
   8   9   2      668.44      625.23     35.55 o 
   9   9   2      327.97      292.37     26.69 o 
  10   9   2       80.61       66.80     20.09 o 
  11   9   2       36.10        0.11     21.05 o 
  -1  10   2      113.37      118.44     19.00 o 
   0  10   2        0.38       -3.63     15.49 o 
   1  10   2      472.00      478.06     28.99 o 
   2  10   2      398.32      422.85     27.77 o 
   3  10   2      104.61      114.18     16.82 o 
   4  10   2      160.65      168.78     14.34 o 
   5  10   2       58.33       55.89     11.02 o 
   6  10   2      233.71      235.49     15.69 o 
   7  10   2       88.13       88.16     25.77 o 
   8  10   2        0.00       -8.87     11.59 o 
   9  10   2        0.43       -7.60     17.94 o 
  10  10   2       33.72       26.26     20.47 o 
   0  11   2        3.14        3.92     17.37 o 
   1  11   2        0.60        2.60     16.46 o 
   2  11   2        9.31       -8.91     16.67 o 
   3  11   2      147.49      163.80     20.03 o 
   4  11   2      243.10      244.23     22.29 o 
   5  11   2      136.85      152.22     36.46 o 
   6  11   2      229.57      216.23     20.53 o 
   7  11   2      543.21      539.34     33.70 o 
   8  11   2      279.31      234.00     25.56 o 
   9  11   2       19.25      -19.41     19.41 o 
   3  12   2        8.45        3.46     17.77 o 
   4  12   2        1.32        8.96     17.61 o 
   5  12   2       11.41        4.94     17.50 o 
   6  12   2      115.18      100.74     14.68 o 
   7  12   2        4.94       -7.28     18.13 o 
  -4 -12   3        1.47      -17.99     17.99 o 
  -3 -12   3      250.00      286.80     28.04 o 
  -7 -11   3       61.08       35.36     15.09 o 
  -6 -11   3       13.73       10.59     23.97 o 
  -5 -11   3      147.16      152.14     15.79 o 
  -4 -11   3      117.94       97.58     20.70 o 
  -3 -11   3        1.75        2.77     16.86 o 
  -2 -11   3        1.20       19.52     16.88 o 
  -1 -11   3       48.02       78.09     18.17 o 
   0 -11   3      138.60      173.47     21.78 o 
   1 -11   3      104.39      127.86     20.92 o 
  -8 -10   3      125.54      136.82     14.20 o 
  -7 -10   3      437.81      412.61     27.69 o 
  -6 -10   3      198.39      222.44     17.15 o 
  -5 -10   3       43.41       42.12     13.16 o 
  -4 -10   3      131.63      143.48     20.02 o 
  -3 -10   3      689.29      711.39     54.65 o 
  -2 -10   3      459.86      449.69     28.67 o 
  -1 -10   3        0.52       12.21     15.23 o 
   0 -10   3       57.02       66.68     16.92 o 
   1 -10   3        7.99       -6.10     16.19 o 
   2 -10   3       10.94       -0.84     17.06 o 
  -9  -9   3       17.67       22.34      6.77 o 
  -8  -9   3       27.62       32.23      6.41 o 
  -7  -9   3        0.98       16.40      9.72 o 
  -6  -9   3       43.81       33.58      6.58 o 
  -5  -9   3      339.23      313.39     10.53 o 
  -4  -9   3       15.66       10.21     10.78 o 
  -3  -9   3        9.94       -1.11     10.02 o 
  -2  -9   3      555.43      565.81     21.83 o 
  -1  -9   3     1262.70     1323.77     51.72 o 
   0  -9   3      370.31      382.56     26.03 o 
   1  -9   3       16.15       29.07     15.11 o 
   2  -9   3      344.78      384.59     27.08 o 
   3  -9   3      167.15      161.17     18.98 o 
   4  -9   3        7.17       10.08     11.45 o 
  -9  -8   3      128.13      116.93      8.79 o 
  -8  -8   3      396.83      390.93     12.30 o 
  -7  -8   3      523.52      533.25     20.55 o 
  -6  -8   3        4.43        7.66      4.96 o 
  -5  -8   3      137.44      164.90      7.61 o 
  -4  -8   3      227.65      226.76      9.62 o 
  -3  -8   3       81.77       79.25      5.22 o 
  -2  -8   3        0.06        0.94      8.49 o 
  -1  -8   3        0.62       13.08     11.72 o 
   0  -8   3      158.03      183.13     17.02 o 
   1  -8   3      714.13      716.96     22.63 o 
   2  -8   3      342.88      349.12     25.13 o 
   3  -8   3       31.41       27.59     10.25 o 
   4  -8   3      211.32      207.17     25.19 o 
   5  -8   3      135.86      128.69     15.82 o 
 -10  -7   3       14.20        3.85      7.77 o 
  -9  -7   3        1.11       19.92      6.15 o 
  -8  -7   3        9.80       30.68      5.70 o 
  -7  -7   3      178.53      193.50      8.41 o 
  -6  -7   3     1996.68     1981.35     30.29 o 
  -5  -7   3      497.35      479.20     10.96 o 
  -4  -7   3       43.63       45.69      5.78 o 
  -3  -7   3     1673.53     1699.38     25.80 o 
  -2  -7   3     1886.57     1865.91     33.76 o 
  -1  -7   3      706.58      667.76     21.84 o 
   0  -7   3      175.98      164.39      8.37 o 
   1  -7   3      149.60      156.65     15.51 o 
   2  -7   3       31.74       38.73      8.50 o 
   3  -7   3       66.94       65.17      9.66 o 
   4  -7   3      239.81      270.60     16.23 o 
   5  -7   3       13.62        2.45     10.31 o 
   6  -7   3      153.36      150.33     22.84 o 
 -10  -6   3      311.92      279.28     10.36 o 
  -9  -6   3      353.04      341.75     10.71 o 
  -8  -6   3       63.93       68.91      7.60 o 
  -7  -6   3        0.89       27.52      4.96 o 
  -6  -6   3       60.28      124.32      5.72 o 
  -5  -6   3        3.00       13.87      4.05 o 
  -4  -6   3      289.64      327.37     12.55 o 
  -3  -6   3        6.19       23.98      7.46 o 
  -2  -6   3       36.79       52.14      4.07 o 
  -1  -6   3     2262.53     2149.80     28.47 o 
   0  -6   3     4190.51     4081.11     51.98 o 
   1  -6   3      423.76      421.66     12.14 o 
   2  -6   3        8.09        7.83      6.81 o 
   3  -6   3      879.42      851.63     27.49 o 
   4  -6   3      241.39      249.02     15.72 o 
   5  -6   3        2.57       24.43      9.23 o 
   6  -6   3       81.58       71.51      8.68 o 
   7  -6   3       32.91       26.68      8.95 o 
 -10  -5   3        0.77        0.57      6.26 o 
  -9  -5   3        3.17       10.26      5.68 o 
  -8  -5   3      451.76      428.45     11.64 o 
  -7  -5   3      802.74      825.15     19.02 o 
  -6  -5   3      766.00      778.74     14.40 o 
  -5  -5   3       28.88       53.90      6.05 o 
  -4  -5   3      132.87      138.11      7.44 o 
  -3  -5   3      220.02      196.82      9.43 o 
  -2  -5   3      297.00      330.39     11.72 o 
  -1  -5   3        4.22       10.73      3.50 o 
   0  -5   3      239.86      227.51      9.33 o 
   1  -5   3     2355.96     2309.56     30.09 o 
   2  -5   3     1322.17     1248.92     22.63 o 
   3  -5   3      212.86      231.99     21.95 o 
   4  -5   3      858.32      884.27     24.75 o 
   5  -5   3      892.55      926.18     32.68 o 
   6  -5   3      254.67      245.46     11.46 o 
   7  -5   3      132.99      140.66     11.76 o 
   8  -5   3       84.47       74.90      9.23 o 
 -10  -4   3        2.42        3.18      6.62 o 
  -9  -4   3        1.23       -2.08      7.22 o 
  -8  -4   3        4.01       27.70      5.18 o 
  -7  -4   3       64.57      100.57      5.40 o 
  -6  -4   3      707.24      722.30     11.80 o 
  -5  -4   3     6941.15     6842.26     86.28 o 
  -4  -4   3      622.62      604.69     11.21 o 
  -3  -4   3     1393.65     1365.49     21.87 o 
  -2  -4   3     3613.73     3418.82     43.64 o 
  -1  -4   3     3312.24     3073.72     43.62 o 
   0  -4   3      187.63      231.91     22.62 o 
   1  -4   3      925.44      939.99     15.59 o 
   2  -4   3      467.05      459.46      8.85 o 
   3  -4   3       21.78       26.20      3.84 o 
   4  -4   3      244.69      236.49      8.71 o 
   5  -4   3      166.17      150.64      6.35 o 
   6  -4   3      270.89      293.93     13.18 o 
   7  -4   3     1041.14     1000.47     41.55 o 
   8  -4   3       74.64       72.52      9.58 o 
   9  -4   3       31.57       41.88     16.26 o 
 -10  -3   3        9.65       16.22      6.28 o 
  -9  -3   3      562.58      591.66     24.79 o 
  -8  -3   3       95.54      114.91      5.33 o 
  -7  -3   3       78.73       93.58      4.58 o 
  -6  -3   3        0.43       75.12      5.25 o 
  -5  -3   3       13.57      173.55     20.09 o 
  -4  -3   3      427.48      385.08      7.90 o 
  -3  -3   3      428.99      407.48      7.43 o 
  -2  -3   3      226.27      235.33      6.65 o 
  -1  -3   3     1350.45     1277.60     17.14 o 
   0  -3   3     5425.40     5090.67     70.58 o 
   1  -3   3     4983.16     4697.29     59.03 o 
   2  -3   3     1927.69     1902.65     35.57 o 
   3  -3   3      283.17      296.31      9.83 o 
   4  -3   3     1330.44     1291.01     31.59 o 
   5  -3   3      237.40      232.73     13.74 o 
   6  -3   3       17.33       39.70      4.33 o 
   7  -3   3      131.04      133.73      6.36 o 
   8  -3   3       76.94       68.53      5.27 o 
   9  -3   3      205.93      207.04     19.49 o 
 -10  -2   3       32.14       40.36     17.66 o 
  -9  -2   3        0.30       11.05     12.65 o 
  -8  -2   3      155.96      135.66     11.80 o 
  -7  -2   3      197.93      217.70      8.49 o 
  -6  -2   3      354.22      366.36      9.27 o 
  -5  -2   3      337.02      339.25      8.24 o 
  -4  -2   3       17.51       96.46      8.08 o 
  -3  -2   3      273.26      301.66      7.24 o 
  -2  -2   3      305.78      317.74      8.00 o 
  -1  -2   3       24.44       48.82      2.69 o 
   0  -2   3      126.43      116.22      4.47 o 
   1  -2   3     7009.22     6512.77    107.27 o 
   2  -2   3     8406.19     8250.31    145.91 o 
   3  -2   3     1141.40     1054.88     16.59 o 
   4  -2   3        0.65       23.18      1.95 o 
   5  -2   3     1943.67     1941.09    121.97 o 
   6  -2   3     1574.63     1563.54     24.84 o 
   7  -2   3      112.78      114.88      5.45 o 
   8  -2   3        3.73        3.41      6.76 o 
   9  -2   3      338.49      539.63     19.06 o 
  10  -2   3        6.47        0.18     14.74 o 
  -9  -1   3       15.84       20.72      9.22 o 
  -8  -1   3       48.41       47.51      8.33 o 
  -7  -1   3        1.34       38.50      7.03 o 
  -6  -1   3      287.31      284.69      8.13 o 
  -5  -1   3      752.13      744.56     13.31 o 
  -4  -1   3     2034.92     1894.52     32.37 o 
  -3  -1   3      139.40      127.73      4.93 o 
  -2  -1   3     7155.87     6938.53    100.56 o 
  -1  -1   3     5549.94     5438.05    203.26 o 
   0  -1   3     3722.19     3667.94    103.18 o 
   1  -1   3     1085.38     1067.81     25.11 o 
   2  -1   3       26.82       22.07      2.23 o 
   3  -1   3      809.42      812.41     14.59 o 
   4  -1   3       11.28        6.78      1.75 o 
   5  -1   3      980.30      961.89     14.25 o 
   6  -1   3       76.16       99.12      7.63 o 
   7  -1   3      434.15      448.57     11.50 o 
   8  -1   3     1746.88     1767.73     36.43 o 
   9  -1   3      467.01      440.36     14.71 o 
  10  -1   3       69.97       64.02      8.29 o 
  -9   0   3       53.38       41.74     10.15 o 
  -8   0   3      427.51      415.66     24.83 o 
  -7   0   3       19.38       32.39      9.24 o 
  -6   0   3       46.15       67.18      7.22 o 
  -5   0   3       20.85      105.53     14.72 o 
  -4   0   3      387.99      444.72     13.43 o 
  -3   0   3     1042.74      971.79     23.42 o 
  -2   0   3       60.20       61.49      3.82 o 
  -1   0   3      129.66      169.22      6.57 o 
   0   0   3     4155.75     4379.98    139.34 o 
   1   0   3     9960.98    10012.17    493.28 o 
   2   0   3     4916.79     5091.80    139.83 o 
   3   0   3        0.60        3.59      1.12 o 
   4   0   3     2492.88     2549.94     34.21 o 
   5   0   3     1209.13     1140.97     24.14 o 
   6   0   3       52.48      108.36      4.56 o 
   7   0   3        5.12       72.17      4.97 o 
   8   0   3       38.19       63.40      5.44 o 
   9   0   3      104.52       94.94     12.63 o 
  10   0   3      430.69      391.76     14.23 o 
  11   0   3      145.51      139.90     10.22 o 
  -9   1   3       56.74       49.58     10.73 o 
  -8   1   3        0.59        3.57     14.30 o 
  -7   1   3      271.82      277.29     15.37 o 
  -6   1   3      926.13      888.33     24.28 o 
  -5   1   3      813.22      798.66     21.70 o 
  -4   1   3       84.67      136.59     11.45 o 
  -3   1   3      655.43      692.78     32.32 o 
  -2   1   3       76.87      123.00     10.14 o 
  -1   1   3      442.14      478.32     18.22 o 
   0   1   3      251.54      361.15      7.87 o 
   1   1   3        9.56       28.98      1.74 o 
   2   1   3    10483.03    10560.72    226.82 o 
   3   1   3     5421.12     5415.96    170.36 o 
   4   1   3     1709.67     1861.10     46.07 o 
   5   1   3     2538.40     2672.20     39.61 o 
   6   1   3     3467.54     3460.27     51.22 o 
   7   1   3     1451.51     1474.71     23.47 o 
   8   1   3      108.94      143.87      6.80 o 
   9   1   3       81.42      100.24      7.67 o 
  10   1   3       52.27       60.06      7.70 o 
  11   1   3       40.90       55.29      8.60 o 
  -8   2   3       10.24       11.41      9.65 o 
  -7   2   3       80.09       68.74      9.62 o 
  -6   2   3       24.21       53.97      8.03 o 
  -5   2   3      608.36      603.82     18.30 o 
  -4   2   3     1405.14     1462.19     28.99 o 
  -2   2   3      210.79      201.04      8.75 o 
  -1   2   3     2989.46     2892.07     67.60 o 
   0   2   3     2721.76     2679.21     86.41 o 
   1   2   3     2964.97     3134.47     68.19 o 
   2   2   3      390.34      380.11      7.81 o 
   3   2   3       35.93       54.71      2.95 o 
   4   2   3      165.64      161.80      7.06 o 
   5   2   3      895.03      858.22     14.01 o 
   6   2   3     1043.41     1089.61     19.92 o 
   7   2   3      431.31      421.57      9.35 o 
   8   2   3      857.74      885.96     23.60 o 
   9   2   3     1883.31     1990.85     56.20 o 
  10   2   3      262.87      276.68     12.35 o 
  11   2   3      137.93      138.58      7.25 o 
  -8   3   3       63.72       60.85     11.07 o 
  -7   3   3       81.79       71.56     10.17 o 
  -6   3   3      113.72       74.47     15.32 o 
  -5   3   3      135.40      134.80      7.76 o 
  -4   3   3        5.35       62.03      5.73 o 
  -3   3   3      505.32      517.13     20.77 o 
  -2   3   3     1895.09     1826.65     35.20 o 
  -1   3   3      946.28      977.63     23.83 o 
   0   3   3      161.89      169.02      6.38 o 
   2   3   3    13506.28    13742.99    188.05 o 
   3   3   3     2997.78     2952.86     53.39 o 
   4   3   3       60.12       64.20      3.18 o 
   5   3   3     1474.09     1396.58     18.35 o 
   6   3   3     1383.50     1445.60     25.29 o 
   7   3   3       20.91       54.03      3.89 o 
   8   3   3       50.80       90.55      4.89 o 
   9   3   3       35.29       54.00      5.20 o 
  10   3   3       63.82       64.46      6.07 o 
  11   3   3      477.57      459.75     13.49 o 
  -7   4   3        0.24        2.92      9.81 o 
  -6   4   3      184.66      185.11     22.51 o 
  -5   4   3      546.36      529.60     15.26 o 
  -4   4   3      241.30      263.44     10.47 o 
  -3   4   3      328.37      342.75     23.28 o 
  -2   4   3      450.24      456.41     29.26 o 
  -1   4   3      164.75      154.79     10.02 o 
   0   4   3        8.79       32.18      4.39 o 
   1   4   3      636.06      682.56     16.48 o 
   2   4   3       88.91       86.72      4.30 o 
   3   4   3     4721.10     4660.87     88.74 o 
   4   4   3     6008.90     6042.53    107.86 o 
   5   4   3      837.18      868.38     21.26 o 
   6   4   3      719.17      743.79     10.94 o 
   7   4   3     1533.30     1614.23     23.36 o 
   8   4   3     1681.04     1630.41     27.10 o 
   9   4   3      130.81      146.65     12.77 o 
  10   4   3       47.94       70.22      6.54 o 
  11   4   3       29.05       47.55      6.50 o 
  12   4   3        2.47       -6.44      6.44 o 
  -6   5   3       80.60       68.16      9.41 o 
  -5   5   3        8.76        6.15      7.33 o 
  -4   5   3      320.76      320.87     12.14 o 
  -3   5   3     1088.46     1090.43     26.74 o 
  -2   5   3       33.63       34.58      5.27 o 
  -1   5   3      396.03      365.81     12.59 o 
   0   5   3      523.06      498.38      9.74 o 
   1   5   3      516.85      442.53      8.82 o 
   2   5   3      743.69      807.77     16.72 o 
   3   5   3        4.32       15.39      2.41 o 
   4   5   3      150.56      133.68      8.45 o 
   5   5   3       96.89      121.87     10.40 o 
   6   5   3     1593.86     1538.09     38.32 o 
   7   5   3       48.79       68.12      8.78 o 
   8   5   3     1257.26     1204.03     20.87 o 
   9   5   3      642.26      683.65     19.69 o 
  10   5   3      953.90      927.34     22.41 o 
  11   5   3      122.28      131.60     13.66 o 
  12   5   3       26.39       24.40      6.82 o 
  -5   6   3       10.81        7.05      8.19 o 
  -4   6   3       70.22       65.67      8.01 o 
  -3   6   3        0.19       11.46      6.50 o 
  -2   6   3       85.65      100.49      8.12 o 
  -1   6   3     1760.63     1726.55     40.80 o 
   0   6   3      120.34      136.61      6.84 o 
   1   6   3      299.09      284.75      8.72 o 
   2   6   3     3515.70     3480.04     63.30 o 
   3   6   3     3847.48     3787.57     68.72 o 
   4   6   3       20.55       17.49      6.33 o 
   5   6   3      160.37      152.02      8.61 o 
   6   6   3     2522.90     2404.84     75.10 o 
   7   6   3      308.29      293.40     15.05 o 
   8   6   3      267.63      234.06     20.47 o 
   9   6   3        2.19       28.13      7.72 o 
  10   6   3       40.52       55.92      7.64 o 
  11   6   3      202.51      222.80     15.79 o 
  12   6   3      105.96      117.42      8.15 o 
  -5   7   3      115.30      111.16     10.52 o 
  -4   7   3      204.00      184.11     10.76 o 
  -3   7   3       85.45       91.13      8.60 o 
  -2   7   3       78.24       93.14      8.94 o 
  -1   7   3      565.02      515.32     16.96 o 
   0   7   3        1.62       -2.38      5.35 o 
   1   7   3      113.57      141.98     14.91 o 
   2   7   3       58.75       57.75      6.97 o 
   3   7   3      173.20      149.25     10.78 o 
   4   7   3     1452.10     1361.62     34.48 o 
   5   7   3      559.53      504.52     27.31 o 
   6   7   3      225.86      221.24     17.20 o 
   7   7   3      205.87      193.25     12.34 o 
   8   7   3      926.31      933.58     39.40 o 
   9   7   3      666.20      574.09     30.61 o 
  10   7   3       33.28       42.41     17.09 o 
  11   7   3      141.85      143.22     22.62 o 
  -4   8   3        0.81        4.10     12.07 o 
  -3   8   3       69.75       62.08      9.47 o 
  -2   8   3      547.62      551.49     19.60 o 
  -1   8   3        1.65        0.08      7.35 o 
   0   8   3       75.66       58.88      7.50 o 
   1   8   3      494.29      478.45     25.38 o 
   2   8   3      274.10      248.12     13.16 o 
   3   8   3       37.15       33.52      7.43 o 
   4   8   3      455.44      432.02     16.68 o 
   5   8   3       23.68       17.22      7.71 o 
   6   8   3      151.91      156.64     11.04 o 
   7   8   3      176.96      159.50     11.73 o 
   8   8   3        4.99       24.96     13.93 o 
   9   8   3      526.64      503.32     29.79 o 
  10   8   3      618.10      541.49     33.11 o 
  11   8   3        8.63       -9.12     19.39 o 
  -2   9   3        0.29       -4.30     11.27 o 
  -1   9   3       68.29       57.58     15.57 o 
   0   9   3      163.28      163.84     17.67 o 
   1   9   3       54.37       45.25     13.90 o 
   2   9   3      193.36      196.54     20.67 o 
   3   9   3     1755.04     1754.86     93.02 o 
   4   9   3      795.05      792.76     30.40 o 
   5   9   3        0.68        3.28      8.58 o 
   6   9   3       82.38       97.92     10.92 o 
   7   9   3      202.57      193.44     13.57 o 
   8   9   3       16.02        8.30     14.83 o 
   9   9   3        3.59        6.65     16.65 o 
  10   9   3        1.13      -10.38     17.90 o 
  11   9   3       72.50       57.49     21.27 o 
  -1  10   3        5.42       24.33     17.11 o 
   0  10   3       42.49       40.13     16.41 o 
   1  10   3       34.11       24.59     15.30 o 
   2  10   3       58.50       55.75     15.94 o 
   3  10   3        0.05        9.10     13.99 o 
   4  10   3      120.99      150.24     34.48 o 
   5  10   3      948.44      923.42     61.26 o 
   6  10   3       68.67       57.20     11.07 o 
   7  10   3       11.51       12.84     16.59 o 
   8  10   3      162.97      159.49     21.31 o 
   9  10   3      226.20      215.03     24.17 o 
  10  10   3      161.97      111.17     22.38 o 
   1  11   3       70.06       53.76     17.89 o 
   2  11   3       25.86       53.94     17.43 o 
   3  11   3       13.53        4.17     16.40 o 
   4  11   3        0.34       -6.98     15.74 o 
   5  11   3       32.02       13.17     15.10 o 
   6  11   3        9.61       10.89     11.50 o 
   7  11   3       13.46       10.09     18.09 o 
   8  11   3       91.08       77.43     20.89 o 
   9  11   3       42.03       26.91     20.64 o 
   4  12   3      193.76      228.03     23.33 o 
   5  12   3       29.92       15.86     17.72 o 
   6  12   3        1.49      -13.48     13.48 o 
  -6 -11   4      318.18      290.42     20.64 o 
  -5 -11   4      432.25      423.11     28.35 o 
  -4 -11   4       48.90       37.60     13.61 o 
  -3 -11   4       80.80      110.43     19.81 o 
  -2 -11   4      106.81      128.23     19.63 o 
  -1 -11   4      239.56      235.18     23.10 o 
   0 -11   4       21.32       23.14     17.83 o 
  -8 -10   4       36.93        1.15     21.36 o 
  -7 -10   4       17.65        6.60      6.18 o 
  -6 -10   4       55.68       55.39     14.63 o 
  -5 -10   4        5.81      -12.54     15.34 o 
  -4 -10   4      173.56      189.68     15.64 o 
  -3 -10   4      446.15      474.68     22.82 o 
  -2 -10   4       22.42       27.61     16.07 o 
  -1 -10   4      251.14      284.55     25.16 o 
   0 -10   4      402.25      444.97     28.25 o 
   1 -10   4      364.56      432.50     28.80 o 
   2 -10   4       17.45       20.96     17.02 o 
  -8  -9   4      102.39      102.90      7.66 o 
  -7  -9   4      448.16      462.12     16.92 o 
  -6  -9   4      163.35      169.02      8.20 o 
  -5  -9   4      210.91      217.05      8.86 o 
  -4  -9   4       33.71       29.06      7.79 o 
  -3  -9   4       28.32       26.30     12.42 o 
  -2  -9   4       18.19       11.51     10.06 o 
  -1  -9   4       64.65       66.95     15.61 o 
   0  -9   4       15.93       18.90     14.70 o 
   1  -9   4      398.93      435.53     27.77 o 
   2  -9   4      373.92      425.45     28.11 o 
   3  -9   4      158.63      168.85     19.72 o 
   4  -9   4        1.50       14.39     11.77 o 
  -9  -8   4       22.75       19.27      8.88 o 
  -8  -8   4        9.05        0.67      6.14 o 
  -7  -8   4       64.73       76.11      6.64 o 
  -6  -8   4       61.79       71.56      6.53 o 
  -5  -8   4     1402.91     1411.57     35.20 o 
  -4  -8   4      955.11      981.44     17.41 o 
  -3  -8   4      124.73      118.09      5.80 o 
  -2  -8   4      178.38      185.91      8.50 o 
  -1  -8   4      720.03      730.66     23.46 o 
   0  -8   4      242.99      268.83     21.34 o 
   1  -8   4        1.82       -4.03      8.43 o 
   2  -8   4       61.20       70.98     10.54 o 
   3  -8   4       14.82       28.09     10.28 o 
   4  -8   4      120.12      126.54     17.11 o 
   5  -8   4       53.48       49.40     12.15 o 
  -9  -7   4        2.37       15.09      9.80 o 
  -8  -7   4       78.73       86.52      7.84 o 
  -7  -7   4        1.35        3.41      5.41 o 
  -6  -7   4        0.75       20.80      5.15 o 
  -5  -7   4      127.74      150.77      6.57 o 
  -4  -7   4      361.11      335.49     11.87 o 
  -3  -7   4     1823.12     1803.96     27.65 o 
  -2  -7   4     1312.05     1351.79     21.45 o 
  -1  -7   4       74.06       79.98      4.68 o 
   0  -7   4     1334.94     1364.98     22.42 o 
   1  -7   4     1394.97     1393.65     35.81 o 
   2  -7   4      601.99      621.69     21.14 o 
   3  -7   4        0.12        3.14      8.70 o 
   4  -7   4      168.50      151.94     12.08 o 
   5  -7   4      171.97      161.39     26.07 o 
   6  -7   4       14.87        7.64     11.02 o 
  -9  -6   4      137.63      160.77     15.74 o 
  -8  -6   4        3.02        5.24      5.75 o 
  -7  -6   4      279.49      284.20      9.53 o 
  -6  -6   4     2269.43     2148.82     32.59 o 
  -5  -6   4       48.56       53.79      5.86 o 
  -4  -6   4      201.44      261.69      9.32 o 
  -3  -6   4       12.60       74.05      4.75 o 
  -2  -6   4       26.87       44.70      6.33 o 
  -1  -6   4       92.39      100.83      5.19 o 
   0  -6   4       26.34       44.40      3.62 o 
   1  -6   4      201.91      187.59      6.24 o 
   2  -6   4     1870.31     1851.16     32.75 o 
   3  -6   4     1599.02     1620.33     40.58 o 
   4  -6   4      418.09      398.86     16.99 o 
   5  -6   4        0.48       -0.18      8.96 o 
   6  -6   4      343.34      365.18     23.99 o 
   7  -6   4      119.51      108.12     10.03 o 
  -9  -5   4       18.19       28.90      6.34 o 
  -8  -5   4      121.24      114.98      6.78 o 
  -7  -5   4       22.15       37.60      5.31 o 
  -6  -5   4       63.00       79.90      5.36 o 
  -5  -5   4      261.87      271.51      8.62 o 
  -4  -5   4     1483.94     1509.99     20.43 o 
  -3  -5   4     2530.98     2545.47     36.28 o 
  -2  -5   4       76.60       80.71      3.89 o 
  -1  -5   4     1535.73     1538.66     24.66 o 
   0  -5   4     1573.00     1537.75     27.68 o 
   1  -5   4      507.85      462.38     10.15 o 
   2  -5   4        2.83        3.94      3.29 o 
   3  -5   4       21.12       19.32      4.65 o 
   4  -5   4      395.75      393.23     10.86 o 
   5  -5   4      524.26      504.25     12.35 o 
   6  -5   4      197.55      197.30     19.94 o 
   7  -5   4        0.34        3.19      7.63 o 
   8  -5   4      120.88      106.77     19.00 o 
  -9  -4   4        3.12       11.76      6.02 o 
  -8  -4   4      106.10      115.03      6.61 o 
  -7  -4   4      271.75      249.86      8.92 o 
  -6  -4   4      114.15       96.82      6.26 o 
  -5  -4   4        2.95       84.69      4.94 o 
  -4  -4   4      131.03      149.94      4.84 o 
  -3  -4   4     1451.32     1377.86     19.96 o 
  -2  -4   4     3241.67     3159.09     40.81 o 
  -1  -4   4     1437.81     1393.26     22.90 o 
   0  -4   4      376.53      342.55      7.12 o 
   1  -4   4     9019.21     8802.05    128.01 o 
   2  -4   4     2745.50     2496.24     46.64 o 
   3  -4   4      673.71      608.46     14.03 o 
   4  -4   4       42.03       44.50      4.85 o 
   5  -4   4      442.09      411.52     11.78 o 
   6  -4   4       89.94       83.71      5.29 o 
   7  -4   4        5.51        7.09      4.69 o 
   8  -4   4      362.47      368.34     25.90 o 
   9  -4   4        1.90      -13.73     16.08 o 
  -9  -3   4      124.44      153.46      9.98 o 
  -8  -3   4      257.60      294.67     11.57 o 
  -7  -3   4        3.77        4.26      3.87 o 
  -6  -3   4     2052.51     1997.83     27.06 o 
  -5  -3   4     3044.05     2950.99     38.44 o 
  -4  -3   4      285.55      310.04      8.42 o 
  -3  -3   4       85.75      135.59      5.30 o 
  -2  -3   4        2.21       53.92      2.33 o 
  -1  -3   4        2.90        1.98      3.35 o 
   0  -3   4       17.42       51.35      3.59 o 
   1  -3   4      309.32      309.47      8.19 o 
   2  -3   4      636.25      693.15     12.27 o 
   3  -3   4     4206.72     4103.39     60.53 o 
   4  -3   4     4846.75     4681.18    103.92 o 
   5  -3   4      334.06      287.72      9.54 o 
   6  -3   4      198.50      209.61     11.41 o 
   7  -3   4      855.13      788.74     35.64 o 
   8  -3   4      237.89      247.61     11.85 o 
   9  -3   4       34.05       51.92      7.27 o 
  -9  -2   4       54.56       73.93     10.26 o 
  -8  -2   4       50.13       80.20     16.27 o 
  -7  -2   4       26.91       26.57      4.59 o 
  -6  -2   4      240.23      235.27      7.77 o 
  -5  -2   4      177.36      155.85      5.79 o 
  -4  -2   4     2596.13     2458.98     34.74 o 
  -3  -2   4     3787.82     3722.31     56.29 o 
  -2  -2   4     5590.79     5608.81     96.67 o 
  -1  -2   4       42.85       48.52      2.55 o 
   0  -2   4     2265.20     2148.84     36.85 o 
   1  -2   4     1838.45     1777.99     26.87 o 
   2  -2   4     3214.90     3128.21     46.22 o 
   3  -2   4       91.22      127.73      7.25 o 
   4  -2   4       20.48       37.46      2.93 o 
   5  -2   4      907.03      878.78     20.05 o 
   6  -2   4      686.95      675.21     12.83 o 
   7  -2   4       35.69       51.99      4.67 o 
   8  -2   4      485.72      472.93     15.43 o 
   9  -2   4      173.19      172.62     10.91 o 
  10  -2   4      151.38      140.76     10.87 o 
  -9  -1   4        9.43       21.07      9.92 o 
  -8  -1   4       53.65       52.48      9.26 o 
  -7  -1   4       67.91       77.82      8.60 o 
  -6  -1   4      175.43      167.89     11.25 o 
  -5  -1   4       61.96       67.05      5.76 o 
  -4  -1   4      322.87      358.57      8.77 o 
  -3  -1   4      537.46      566.60     10.09 o 
  -2  -1   4     2463.82     2376.95     56.03 o 
  -1  -1   4     7460.50     7492.03    114.66 o 
   0  -1   4      379.64      377.69     28.95 o 
   1  -1   4     3939.41     3817.24     86.17 o 
   2  -1   4     7048.79     6816.75    112.30 o 
   3  -1   4     6054.93     5956.87     98.48 o 
   4  -1   4      491.55      476.80      8.98 o 
   5  -1   4        7.72       21.53      2.33 o 
   6  -1   4      739.62      733.35     13.30 o 
   7  -1   4       22.57       18.99      4.64 o 
   8  -1   4      245.97      233.67     11.71 o 
   9  -1   4      152.95      158.65      9.73 o 
  10  -1   4       51.12       54.02      8.70 o 
  -9   0   4       64.49       73.97     11.34 o 
  -8   0   4       88.96      105.59     10.79 o 
  -7   0   4      107.08      132.32     12.64 o 
  -6   0   4      177.26      162.15      9.76 o 
  -5   0   4      485.56      541.41     29.34 o 
  -4   0   4      778.35      771.48     20.33 o 
  -3   0   4      437.22      453.71     11.12 o 
  -2   0   4      346.10      457.66     17.52 o 
  -1   0   4      106.30      172.65      6.21 o 
   0   0   4      340.36      314.18     13.09 o 
   1   0   4      451.98      494.82     17.85 o 
   2   0   4       36.09       47.83      5.72 o 
   3   0   4      569.78      536.89     14.77 o 
   4   0   4     5752.36     5589.82     73.86 o 
   5   0   4     6149.88     6270.65     82.89 o 
   6   0   4      462.07      504.67     10.10 o 
   7   0   4      342.99      353.03     10.35 o 
   8   0   4     1201.74     1129.89     25.71 o 
   9   0   4      192.24      192.99     11.81 o 
  10   0   4       29.11       60.91     10.67 o 
  11   0   4       43.40       54.20     10.61 o 
  -8   1   4        6.16       17.23      9.66 o 
  -7   1   4       26.67       29.13      8.87 o 
  -6   1   4      136.20      121.90      9.37 o 
  -5   1   4      773.80      661.55     19.38 o 
  -4   1   4      520.46      464.90     11.96 o 
  -3   1   4     1366.36     1414.77     47.94 o 
  -2   1   4     2907.52     2967.12     54.25 o 
  -1   1   4     2214.60     2293.18     54.20 o 
   0   1   4     1294.45     1344.55     31.41 o 
   1   1   4     1734.27     1817.12     40.35 o 
   2   1   4     2930.62     2968.02     92.11 o 
   3   1   4      108.18      144.46     11.84 o 
   4   1   4       65.10      104.10      7.93 o 
   5   1   4      411.61      431.72      7.59 o 
   6   1   4     1026.90      996.04     18.92 o 
   7   1   4      686.72      700.90     14.88 o 
   8   1   4        0.23       21.73      5.85 o 
   9   1   4      455.08      460.68     14.86 o 
  10   1   4      384.78      376.32     22.49 o 
  11   1   4       80.97       84.82     17.38 o 
  -8   2   4        0.04        4.33      9.85 o 
  -7   2   4       90.54       81.33     10.24 o 
  -6   2   4       71.64       89.15      9.28 o 
  -5   2   4      340.96      325.56     21.68 o 
  -4   2   4       16.28       32.28      6.03 o 
  -3   2   4      131.44      203.91     14.52 o 
  -2   2   4      229.04      302.57      8.64 o 
  -1   2   4     1609.93     1535.05     29.52 o 
   0   2   4     2795.40     2808.53     44.38 o 
   1   2   4      154.95      239.57      8.78 o 
   2   2   4      712.20      634.97     16.65 o 
   3   2   4     2746.65     2704.90     59.74 o 
   4   2   4     3487.26     3623.68     65.66 o 
   5   2   4       13.15       27.76      1.98 o 
   6   2   4       28.15       24.62      3.12 o 
   7   2   4      188.12      170.20      7.97 o 
   8   2   4       21.48       25.35      5.57 o 
   9   2   4      265.97      286.09     12.24 o 
  10   2   4        0.45       19.07      7.23 o 
  11   2   4      153.43      167.15      7.71 o 
  -7   3   4       35.95       30.50      9.90 o 
  -6   3   4        5.11       -0.59      8.29 o 
  -5   3   4      388.87      345.94     14.68 o 
  -4   3   4      162.69      182.42      9.29 o 
  -3   3   4      249.44      263.64     12.20 o 
  -2   3   4      393.83      444.94      9.63 o 
  -1   3   4        1.22       80.37      3.80 o 
   0   3   4       22.21       62.22      2.97 o 
   1   3   4      595.45      722.08     17.32 o 
   2   3   4     1047.73     1113.67     21.01 o 
   3   3   4     1020.63     1093.26     18.11 o 
   4   3   4     2155.64     2071.77     33.31 o 
   5   3   4     4068.68     4168.50     65.63 o 
   6   3   4     1539.49     1598.73     21.19 o 
   7   3   4      106.77      100.73      3.97 o 
   8   3   4      673.66      712.78     12.38 o 
   9   3   4      994.46      981.70     16.11 o 
  10   3   4        5.22       15.52      5.27 o 
  11   3   4       45.70       69.70      6.90 o 
  12   3   4        8.71       14.60      7.43 o 
  -7   4   4        4.84       -1.93     12.31 o 
  -6   4   4       35.12       32.37      9.65 o 
  -5   4   4       94.92       79.48      9.51 o 
  -4   4   4        6.38       11.71      6.06 o 
  -3   4   4      378.36      378.63     13.70 o 
  -2   4   4     2628.21     2542.42     47.83 o 
  -1   4   4     1500.15     1519.88     30.81 o 
   0   4   4       86.45       92.42      4.68 o 
   1   4   4     1999.71     2089.23     57.90 o 
   2   4   4     1911.75     2019.91     53.30 o 
   3   4   4       73.59       61.41      3.48 o 
   4   4   4        0.04       -2.33      2.86 o 
   5   4   4      118.64      147.12     10.30 o 
   6   4   4      998.48     1015.17     25.19 o 
   7   4   4      565.63      544.29     11.44 o 
   8   4   4      399.21      426.32      9.95 o 
   9   4   4       15.07       29.46      5.00 o 
  10   4   4      713.87      752.31     39.06 o 
  11   4   4      368.69      362.59     13.44 o 
  12   4   4       21.02       24.43      6.88 o 
  -6   5   4       82.08       63.33     11.21 o 
  -5   5   4       10.46       20.77      7.68 o 
  -4   5   4        2.51       -2.93      6.57 o 
  -3   5   4       43.50       53.78      6.87 o 
  -2   5   4        1.56       33.78      5.42 o 
  -1   5   4      227.89      231.21     10.94 o 
   0   5   4     1055.46     1025.02     17.64 o 
   1   5   4     1164.97     1121.28     19.00 o 
   2   5   4      615.10      618.93     11.71 o 
   3   5   4     1185.85     1169.72     19.74 o 
   4   5   4     2642.92     2640.42     77.81 o 
   5   5   4     1914.50     1847.73     42.32 o 
   6   5   4        1.99       20.03      7.59 o 
   7   5   4       23.72       31.19     10.22 o 
   8   5   4      147.40      113.61     13.55 o 
   9   5   4       67.43       76.24     11.25 o 
  10   5   4      128.49      165.28      8.38 o 
  11   5   4       77.45       82.67      6.82 o 
  12   5   4      172.74      178.80     25.79 o 
  -5   6   4        6.48        2.48      8.48 o 
  -4   6   4      128.25      126.80      9.31 o 
  -3   6   4      117.25      115.49      8.36 o 
  -2   6   4      342.31      315.72     11.97 o 
  -1   6   4      204.98      215.00     12.91 o 
   0   6   4       56.09       81.10      5.14 o 
   1   6   4        1.66        4.66      3.10 o 
   2   6   4      584.53      594.11     11.47 o 
   3   6   4      144.22      142.59      5.33 o 
   4   6   4      310.77      320.29     23.23 o 
   5   6   4     5882.64     5927.65    134.22 o 
   6   6   4     2684.24     2745.75     64.49 o 
   7   6   4       60.37       75.73     11.56 o 
   8   6   4      318.86      306.44     21.45 o 
   9   6   4      448.43      430.65     26.62 o 
  10   6   4      257.69      223.48     20.92 o 
  11   6   4       25.18       48.05     13.76 o 
  12   6   4       54.41       64.30     10.32 o 
  -4   7   4       52.03       55.30      9.24 o 
  -3   7   4        3.19       11.22      8.79 o 
  -2   7   4      270.60      264.02     11.95 o 
  -1   7   4      920.52      926.61     25.17 o 
   0   7   4       93.76       97.68     11.57 o 
   1   7   4      106.76      110.84     16.77 o 
   2   7   4      339.53      363.72     14.33 o 
   3   7   4      274.59      299.29     36.61 o 
   4   7   4        9.65        5.92      6.02 o 
   5   7   4      319.44      316.92     15.70 o 
   6   7   4       27.48       31.70      7.13 o 
   7   7   4     1093.28     1028.38     40.65 o 
   8   7   4      724.23      677.36     31.66 o 
   9   7   4       25.94       27.71     14.94 o 
  10   7   4       80.93       91.66     17.62 o 
  11   7   4      394.27      364.79     30.06 o 
  -3   8   4       64.06       46.65      9.19 o 
  -2   8   4       11.04        8.53      8.62 o 
  -1   8   4       15.37       19.85      9.43 o 
   0   8   4      382.72      402.76     15.15 o 
   1   8   4      874.92      893.48     36.50 o 
   2   8   4       63.31       64.10     18.20 o 
   3   8   4      104.12      111.35      8.94 o 
   4   8   4      444.95      493.67     17.40 o 
   5   8   4      278.64      267.16     13.95 o 
   6   8   4      698.93      649.77     20.98 o 
   7   8   4       67.28       68.08     14.02 o 
   8   8   4      106.25      120.14     16.76 o 
   9   8   4        0.22       -7.03     14.46 o 
  10   8   4       58.16       37.32     17.61 o 
  -2   9   4       69.81       61.36     13.84 o 
  -1   9   4       61.10       58.03     15.77 o 
   0   9   4        0.64       20.42     14.14 o 
   1   9   4        2.73       10.67     12.93 o 
   2   9   4        4.86       10.59     12.24 o 
   3   9   4      304.20      301.69     22.36 o 
   4   9   4       28.97       30.80      8.79 o 
   5   9   4      115.23      107.73     10.34 o 
   6   9   4     1414.31     1488.72     40.63 o 
   7   9   4      699.62      659.74     33.30 o 
   8   9   4       13.29        9.33     15.42 o 
   9   9   4      139.86      118.81     19.54 o 
  10   9   4      274.49      259.04     24.66 o 
  11   9   4        2.07      -19.20     19.20 o 
   0  10   4      127.02      112.37     18.12 o 
   1  10   4        9.53       12.14     15.14 o 
   2  10   4       82.20       77.15     15.49 o 
   3  10   4      189.22      193.94     18.78 o 
   4  10   4       16.32       15.37      9.88 o 
   5  10   4        3.52       -4.22     14.78 o 
   6  10   4       70.23       68.86     17.29 o 
   7  10   4       94.87      103.48     18.54 o 
   8  10   4      421.03      424.37     29.87 o 
   9  10   4       89.40       57.39     19.20 o 
  10  10   4       41.58        6.14     19.30 o 
   2  11   4      258.01      290.37     26.27 o 
   3  11   4        0.54       -8.28     15.53 o 
   4  11   4      113.33      123.40     18.46 o 
   5  11   4      306.79      336.06     19.25 o 
   6  11   4      219.56      193.65     22.08 o 
   7  11   4       60.85       27.32     18.67 o 
   8  11   4        2.70      -11.94     18.33 o 
   9  11   4       56.45       53.04     20.82 o 
  -5 -11   5       10.24        9.17     13.96 o 
  -4 -11   5      113.00       93.22     14.61 o 
  -3 -11   5      150.97      173.70     22.23 o 
  -2 -11   5      362.26      352.02     28.12 o 
  -1 -11   5      193.44      283.28     27.27 o 
   0 -11   5        4.37        8.37     17.30 o 
  -7 -10   5        2.48       -6.64      6.64 o 
  -6 -10   5      185.74      162.37      8.65 o 
  -5 -10   5      228.54      254.88      9.65 o 
  -4 -10   5      137.98      132.87     20.27 o 
  -3 -10   5       12.28        4.15     11.63 o 
  -2 -10   5       32.43       34.68     16.65 o 
  -1 -10   5        8.13       16.01     16.08 o 
   0 -10   5       68.81       96.63     18.75 o 
   1 -10   5      115.24      143.41     19.97 o 
   2 -10   5        7.88       36.04     17.75 o 
  -8  -9   5       33.93       16.66      7.07 o 
  -7  -9   5      172.21      160.21      8.34 o 
  -6  -9   5      144.20      138.72      7.81 o 
  -5  -9   5      121.75      154.96     17.48 o 
  -4  -9   5      617.65      633.12     16.91 o 
  -3  -9   5      927.88      979.59     17.44 o 
  -2  -9   5      224.92      203.17      8.91 o 
  -1  -9   5        1.31       -1.06     14.40 o 
   0  -9   5       74.03       89.35     16.70 o 
   1  -9   5      285.77      313.06     25.21 o 
   2  -9   5        2.37       -6.72     14.77 o 
   3  -9   5       18.30       14.48     16.06 o 
   4  -9   5        1.58       12.73     11.45 o 
  -8  -8   5        5.92        8.70      6.66 o 
  -7  -8   5        0.15       28.59      6.51 o 
  -6  -8   5        0.42        3.94      5.88 o 
  -5  -8   5       98.65       96.68      6.63 o 
  -4  -8   5       50.93       57.76      5.79 o 
  -3  -8   5      151.58      154.22      6.71 o 
  -2  -8   5      480.95      523.93     11.65 o 
  -1  -8   5     1025.05     1044.90     17.61 o 
   0  -8   5      215.57      225.79     14.80 o 
   1  -8   5      454.76      486.67     27.61 o 
   2  -8   5      384.71      415.20     19.16 o 
   3  -8   5      524.89      559.40     22.10 o 
   4  -8   5       20.02       37.96     11.09 o 
   5  -8   5       34.72       29.15     11.93 o 
  -9  -7   5        8.10        4.66      6.80 o 
  -8  -7   5      341.52      313.36     10.84 o 
  -7  -7   5      116.63      112.56      8.35 o 
  -6  -7   5        0.65        4.14      5.56 o 
  -5  -7   5      300.87      302.26     10.06 o 
  -4  -7   5      682.49      680.68     13.79 o 
  -3  -7   5      130.84      122.96      6.05 o 
  -2  -7   5       89.27      102.72      5.47 o 
  -1  -7   5       59.40       59.18      4.89 o 
   0  -7   5      116.53      132.62      5.22 o 
   1  -7   5      329.75      341.16     10.88 o 
   2  -7   5        4.35        1.40      4.88 o 
   3  -7   5      255.83      277.61     15.07 o 
   4  -7   5      690.40      760.50     29.89 o 
   5  -7   5      248.99      220.60     15.53 o 
   6  -7   5        0.29       -2.34     11.17 o 
  -9  -6   5       18.30       31.98      7.04 o 
  -8  -6   5       16.21       43.22      6.57 o 
  -7  -6   5      192.25      177.67     10.30 o 
  -6  -6   5      353.05      374.89     10.51 o 
  -5  -6   5      159.46      153.16      7.22 o 
  -4  -6   5     1188.34     1156.98     19.36 o 
  -3  -6   5     2710.28     2745.09     40.27 o 
  -2  -6   5     1423.38     1386.24     20.05 o 
  -1  -6   5      304.11      302.48     12.28 o 
   0  -6   5        8.51        9.39      5.04 o 
   1  -6   5       85.41      103.44      7.14 o 
   2  -6   5      446.39      404.01     11.67 o 
   3  -6   5       21.42       18.65      5.27 o 
   4  -6   5       52.10       42.23      8.09 o 
   5  -6   5        9.31       20.39     11.02 o 
   6  -6   5      435.69      424.71     37.67 o 
   7  -6   5      173.32      164.27     21.33 o 
  -9  -5   5      220.26      218.41      9.63 o 
  -8  -5   5       22.95       28.27      6.06 o 
  -7  -5   5        0.28       38.37      5.75 o 
  -6  -5   5        0.51       51.24      5.36 o 
  -5  -5   5       14.85       21.21      4.51 o 
  -4  -5   5       16.89       45.43      3.48 o 
  -3  -5   5        2.20       72.88      4.16 o 
  -2  -5   5      477.37      453.91      9.10 o 
  -1  -5   5     3366.17     3357.58     43.66 o 
   0  -5   5     2380.92     2356.00     31.31 o 
   1  -5   5      276.34      294.61     12.08 o 
   2  -5   5      737.52      736.96     17.22 o 
   3  -5   5     1412.81     1370.06     26.31 o 
   4  -5   5      479.83      487.95     12.83 o 
   5  -5   5       19.32       38.56      5.81 o 
   6  -5   5       96.69       83.71      9.64 o 
   7  -5   5       20.58       26.62     16.59 o 
   8  -5   5      100.18       80.79     19.11 o 
  -9  -4   5       30.26       35.39      6.61 o 
  -8  -4   5      104.96       94.64      8.77 o 
  -7  -4   5      249.65      274.27      9.55 o 
  -6  -4   5       25.25       37.92      3.70 o 
  -5  -4   5       27.96       41.05      3.33 o 
  -4  -4   5      442.95      466.13      9.31 o 
  -3  -4   5     1044.59     1013.24     14.51 o 
  -2  -4   5      148.88      164.87      5.70 o 
  -1  -4   5      133.66      167.85      7.52 o 
   0  -4   5      622.76      601.18     10.24 o 
   1  -4   5     2136.49     2050.60     31.84 o 
   2  -4   5      330.23      324.16     18.03 o 
   3  -4   5      595.25      650.80     23.14 o 
   4  -4   5     1067.18     1050.54     25.58 o 
   5  -4   5     1640.70     1651.61     30.11 o 
   6  -4   5      496.63      491.96     13.17 o 
   7  -4   5        2.22       -0.69      9.17 o 
   8  -4   5       88.17       72.67      7.88 o 
   9  -4   5      160.13      130.85     19.93 o 
  -9  -3   5       17.17       10.31     18.99 o 
  -8  -3   5        0.81       26.36      7.86 o 
  -7  -3   5       45.99       68.12      5.94 o 
  -6  -3   5      785.01      754.28     12.40 o 
  -5  -3   5      321.81      335.69      7.63 o 
  -4  -3   5        3.47       15.06      2.71 o 
  -3  -3   5     1038.30     1036.63     15.52 o 
  -2  -3   5     4911.80     4874.16     70.61 o 
  -1  -3   5      508.63      480.57     10.62 o 
   0  -3   5      285.98      307.56     11.18 o 
   1  -3   5      910.59      921.10     15.81 o 
   2  -3   5      328.51      288.94      7.65 o 
   3  -3   5      198.76      194.10     12.93 o 
   4  -3   5       25.14       39.57      3.70 o 
   5  -3   5       15.21       23.87      4.75 o 
   6  -3   5      536.26      535.09     13.40 o 
   7  -3   5     1191.51     1162.68     26.94 o 
   8  -3   5      563.93      545.72     16.84 o 
   9  -3   5        2.39        0.83     17.01 o 
  -9  -2   5       88.70       92.97     11.40 o 
  -8  -2   5      120.00      148.28     11.74 o 
  -7  -2   5       50.71       52.81      7.38 o 
  -6  -2   5       71.93      112.21      8.81 o 
  -5  -2   5       17.70       44.04      4.09 o 
  -4  -2   5      263.72      209.45      5.81 o 
  -3  -2   5       10.80       38.73      6.85 o 
  -2  -2   5       97.86      141.45      4.56 o 
  -1  -2   5     1206.83     1079.05     16.96 o 
   0  -2   5     5440.31     5286.91     77.14 o 
   1  -2   5     3282.49     3357.26     49.74 o 
   2  -2   5      159.73      162.81      8.49 o 
   3  -2   5     4707.24     4509.47     66.44 o 
   4  -2   5     2866.33     2834.29     48.35 o 
   5  -2   5      188.01      177.70      6.55 o 
   6  -2   5        2.49        6.88      3.63 o 
   7  -2   5       57.80       42.72      7.19 o 
   8  -2   5       11.97       -0.88      7.26 o 
   9  -2   5      100.31       92.37      9.30 o 
  10  -2   5      164.81      165.93     10.67 o 
  -8  -1   5      102.45      120.36     11.27 o 
  -7  -1   5      351.85      352.62     30.55 o 
  -6  -1   5      318.26      304.30     18.89 o 
  -5  -1   5       92.29       76.75      6.38 o 
  -4  -1   5      605.59      645.15     30.50 o 
  -3  -1   5     1468.60     1383.12     27.44 o 
  -2  -1   5       83.22       78.54      4.61 o 
  -1  -1   5      194.19      241.49      6.31 o 
   0  -1   5      105.13      110.88      6.54 o 
   1  -1   5      825.68      811.15     16.63 o 
   2  -1   5     4376.00     4318.19     72.28 o 
   3  -1   5      251.36      234.84      6.34 o 
   4  -1   5      700.40      673.47     22.47 o 
   5  -1   5     3920.22     4002.47     53.55 o 
   6  -1   5     1726.57     1742.16     22.67 o 
   7  -1   5      175.74      176.86     10.31 o 
   8  -1   5      168.94      169.02     10.18 o 
   9  -1   5      260.68      252.72     13.21 o 
  10  -1   5       54.88       43.28      9.05 o 
  -8   0   5        1.41        8.75      9.53 o 
  -7   0   5       17.25       55.55     18.65 o 
  -6   0   5      100.67      109.31      9.27 o 
  -5   0   5      463.21      456.55     12.81 o 
  -4   0   5       36.13       63.43      5.58 o 
  -3   0   5      131.05      137.53      7.09 o 
  -2   0   5     4178.35     4212.99     95.82 o 
  -1   0   5     4103.24     4088.87     98.84 o 
   0   0   5      536.73      526.57     11.45 o 
   1   0   5      522.91      598.06     21.76 o 
   2   0   5     2174.67     2270.85     41.74 o 
   3   0   5      187.14      172.35      9.92 o 
   4   0   5      222.62      211.84      7.94 o 
   5   0   5      171.99      169.81      6.29 o 
   6   0   5        6.01       40.24      3.66 o 
   7   0   5     1884.28     1913.33     33.79 o 
   8   0   5     1046.18     1065.44     25.10 o 
   9   0   5      307.48      384.15     15.01 o 
  10   0   5      145.21      155.42     10.54 o 
  11   0   5      420.78      407.26     30.69 o 
  -8   1   5        2.52        9.14     17.13 o 
  -7   1   5        1.30       11.38      9.10 o 
  -6   1   5       92.95       75.23      9.06 o 
  -5   1   5        9.16       53.69      7.56 o 
  -4   1   5      113.65      116.60      6.46 o 
  -3   1   5      190.28      184.46      9.26 o 
  -2   1   5      230.91      302.17     11.44 o 
  -1   1   5      584.61      631.30     19.39 o 
   0   1   5     6755.16     6931.59    106.31 o 
   1   1   5     7550.68     7697.49    156.85 o 
   2   1   5     1358.58     1321.42     30.15 o 
   3   1   5     1023.18      959.28     33.39 o 
   4   1   5     5973.88     5866.62    183.37 o 
   5   1   5     3022.20     2965.52     44.08 o 
   6   1   5      518.60      569.77     11.19 o 
   7   1   5      306.21      357.05     10.68 o 
   8   1   5       52.30       60.99      5.71 o 
   9   1   5      190.12      184.40      9.80 o 
  10   1   5       69.62       76.80      8.79 o 
  11   1   5      185.92      202.65     11.71 o 
  -7   2   5      230.70      237.66     14.58 o 
  -6   2   5      459.11      477.56     46.90 o 
  -5   2   5      332.72      316.36     18.83 o 
  -4   2   5      143.73      149.09     10.36 o 
  -3   2   5     1288.13     1263.12     25.26 o 
  -2   2   5      211.60      217.52     10.59 o 
  -1   2   5       25.04       53.74      3.41 o 
   0   2   5      240.77      310.87      7.60 o 
   1   2   5        8.90       65.82      4.61 o 
   2   2   5     1028.80     1059.72     15.57 o 
   3   2   5     2958.31     2894.78     64.01 o 
   4   2   5      614.98      630.95     14.03 o 
   5   2   5     2412.41     2370.29     35.26 o 
   6   2   5     3428.86     3525.08     44.88 o 
   7   2   5     2739.86     2809.06     47.74 o 
   8   2   5      442.06      444.04     12.09 o 
   9   2   5      344.40      344.35     11.72 o 
  10   2   5      159.67      178.94     14.17 o 
  11   2   5       15.74       19.63      5.95 o 
  -7   3   5       32.87       39.11     10.48 o 
  -6   3   5       28.06       37.38      9.49 o 
  -5   3   5      108.35      116.58     27.76 o 
  -4   3   5      585.76      544.26     17.82 o 
  -3   3   5      308.05      323.49     11.37 o 
  -2   3   5      180.49      179.14      6.63 o 
  -1   3   5     1296.38     1313.80     23.87 o 
   0   3   5     1077.57     1086.83     19.39 o 
   1   3   5      659.06      724.05     12.83 o 
   2   3   5      616.09      806.73     15.57 o 
   3   3   5      822.19      841.45     17.56 o 
   4   3   5      592.81      614.66     18.87 o 
   5   3   5      371.89      337.93      9.93 o 
   6   3   5       88.46       88.32      6.13 o 
   7   3   5      768.52      820.95     22.34 o 
   8   3   5     2282.62     2407.52     47.89 o 
   9   3   5      431.20      455.06     10.34 o 
  10   3   5       79.08       75.59      6.29 o 
  11   3   5      107.71      104.98     16.22 o 
  12   3   5      340.87      346.18     12.52 o 
  -6   4   5        0.81        1.03      9.61 o 
  -5   4   5       40.13       42.30      9.36 o 
  -4   4   5       22.27       52.58     10.10 o 
  -3   4   5       52.79       49.66      6.27 o 
  -2   4   5       38.82       47.71     11.14 o 
  -1   4   5     1244.51     1262.48     23.15 o 
   0   4   5     1420.77     1380.67     23.21 o 
   1   4   5     4356.39     4512.71     84.79 o 
   2   4   5     3322.62     3490.06     54.12 o 
   3   4   5      360.17      341.51      7.53 o 
   4   4   5     1951.72     1850.41     41.84 o 
   5   4   5      787.98      766.30     19.85 o 
   6   4   5     2011.61     2161.12     40.90 o 
   7   4   5        0.35       -5.88      5.88 o 
   8   4   5      472.19      456.51     10.68 o 
   9   4   5       61.45       75.20      4.90 o 
  10   4   5      191.02      195.10      8.60 o 
  11   4   5      128.74      153.40     10.38 o 
  12   4   5        1.88        1.99      6.76 o 
  -5   5   5      142.66      134.93     12.15 o 
  -4   5   5        8.92        5.06      7.20 o 
  -3   5   5      212.23      219.54     10.97 o 
  -2   5   5      794.90      757.64     20.75 o 
  -1   5   5      584.53      550.51     14.03 o 
   0   5   5      181.04      177.75      6.25 o 
   1   5   5      186.79      213.62      8.28 o 
   2   5   5      207.00      213.35      7.11 o 
   3   5   5      739.25      736.70     11.85 o 
   4   5   5     1703.06     1684.14     48.02 o 
   5   5   5       12.14        2.49      7.27 o 
   6   5   5      286.64      316.61     28.68 o 
   7   5   5     1383.59     1405.94     50.30 o 
   8   5   5     2170.95     2139.47     73.63 o 
   9   5   5       88.89       90.39     14.13 o 
  10   5   5      353.84      326.29     11.67 o 
  11   5   5      162.93      210.75      9.69 o 
  12   5   5       18.53       36.09      7.02 o 
  -4   6   5      109.37       88.74      9.52 o 
  -3   6   5       89.26       80.72      8.27 o 
  -2   6   5       52.59       60.05      6.99 o 
  -1   6   5      381.08      366.52     11.79 o 
   0   6   5      411.13      417.02     14.00 o 
   1   6   5     1088.10     1078.60     18.87 o 
   2   6   5      138.19      134.87      5.67 o 
   3   6   5        9.57       17.23      2.80 o 
   4   6   5       59.69       68.90      4.99 o 
   5   6   5      467.59      463.54     31.02 o 
   6   6   5      173.77      153.28     15.38 o 
   7   6   5      149.05      163.17     16.21 o 
   8   6   5      388.59      356.91     22.05 o 
   9   6   5      853.42      819.26     36.04 o 
  10   6   5      202.20      217.71     20.44 o 
  11   6   5       79.03       73.67     18.66 o 
  12   6   5       12.33      -14.26     18.67 o 
  -3   7   5        0.61       -1.83      7.99 o 
  -2   7   5       13.91        7.88      7.15 o 
  -1   7   5       34.05       26.58      6.60 o 
   0   7   5       35.29       41.49      6.86 o 
   1   7   5      203.14      214.64     10.59 o 
   2   7   5     1459.30     1481.86     25.09 o 
   3   7   5     1091.41     1094.79     23.06 o 
   4   7   5      143.00      148.30     19.74 o 
   5   7   5     1687.95     1708.79     44.67 o 
   6   7   5      447.46      465.62     23.67 o 
   7   7   5      189.14      173.45     15.64 o 
   8   7   5       29.34       43.09     12.64 o 
   9   7   5       14.09       12.13     13.81 o 
  10   7   5       20.45        1.29     15.47 o 
  11   7   5      158.40      181.57     22.29 o 
  -2   8   5       24.45       26.07      8.26 o 
  -1   8   5       39.77       38.79      7.79 o 
   0   8   5       34.34       24.27      9.33 o 
   1   8   5      132.66      126.68     14.29 o 
   2   8   5        9.62       19.26      7.33 o 
   3   8   5      149.14      162.83     12.03 o 
   4   8   5      266.47      271.03     17.66 o 
   5   8   5      529.99      528.00     18.11 o 
   6   8   5      339.83      343.71     22.88 o 
   7   8   5      394.12      388.70     23.99 o 
   8   8   5      902.03      866.17     38.00 o 
   9   8   5      489.76      474.08     28.65 o 
  10   8   5        0.28        2.84     16.64 o 
  11   8   5       42.50       30.51     18.49 o 
  -1   9   5        0.86       -3.76     10.95 o 
   0   9   5       55.81       67.48     15.35 o 
   1   9   5      278.84      302.38     22.72 o 
   2   9   5       42.28       42.37     12.95 o 
   3   9   5       47.66       36.48     12.20 o 
   4   9   5        0.92        2.83      8.33 o 
   5   9   5        2.38        5.48      8.47 o 
   6   9   5        5.95       -3.19     13.18 o 
   7   9   5        3.45       -2.36     14.06 o 
   8   9   5       15.28       29.20     15.48 o 
   9   9   5      478.33      474.85     30.35 o 
  10   9   5      362.31      295.16     27.75 o 
  11   9   5       13.54      -12.77     18.69 o 
   0  10   5       12.65        8.32     14.51 o 
   1  10   5        0.06       13.81     14.93 o 
   2  10   5       52.13       74.20     15.87 o 
   3  10   5      414.33      428.57     26.67 o 
   4  10   5      159.08      175.61     17.60 o 
   5  10   5        7.15        3.87     14.72 o 
   6  10   5      189.28      205.01     20.55 o 
   8  10   5        3.87        9.61     17.42 o 
   9  10   5        8.73        6.62     18.38 o 
  10  10   5        0.15       -9.32     18.50 o 
   3  11   5        0.32        0.01     15.56 o 
   4  11   5      109.20      120.19     17.48 o 
   6  11   5       11.26        4.28     17.76 o 
   7  11   5       68.63       51.43     19.58 o 
   8  11   5      255.38      286.58     26.77 o 
  -4 -11   6       18.58       23.26     21.07 o 
  -3 -11   6       96.71       87.93     20.91 o 
  -2 -11   6       11.65       11.54     18.29 o 
  -1 -11   6        7.55       16.19     17.72 o 
  -6 -10   6      129.43      133.29      8.08 o 
  -5 -10   6      453.88      484.34     12.81 o 
  -4 -10   6        8.04        3.48      6.62 o 
  -3 -10   6      138.66      130.85      7.86 o 
  -2 -10   6      394.74      422.27     30.18 o 
  -1 -10   6      339.02      361.26     28.31 o 
   0 -10   6       16.42       13.49     16.85 o 
   1 -10   6       14.50       39.61     17.48 o 
   2 -10   6       29.48       48.63     18.26 o 
  -7  -9   6        7.95       17.13      7.01 o 
  -6  -9   6       21.42       38.92      6.98 o 
  -5  -9   6      112.39       91.87      7.20 o 
  -4  -9   6       87.35       82.25      6.76 o 
  -3  -9   6       50.58       62.62      7.12 o 
  -2  -9   6       72.91       70.76      6.02 o 
  -1  -9   6      767.21      792.91     20.35 o 
   0  -9   6      844.73      926.60     41.51 o 
   1  -9   6      317.13      344.04     26.16 o 
   2  -9   6       10.95       22.08     15.73 o 
   3  -9   6      150.67      174.44     20.02 o 
   4  -9   6      137.83      163.69     14.65 o 
  -8  -8   6      212.81      199.06     25.48 o 
  -7  -8   6      285.94      305.89     10.90 o 
  -6  -8   6      370.75      338.85     11.31 o 
  -5  -8   6       71.81       58.72      6.54 o 
  -4  -8   6        1.05       30.57      5.87 o 
  -3  -8   6      126.86      123.37      6.71 o 
  -2  -8   6      180.92      186.54      8.23 o 
  -1  -8   6        1.59       19.42      5.10 o 
   0  -8   6       26.12       29.85      6.92 o 
   1  -8   6      170.33      184.34     10.34 o 
   2  -8   6     1019.35     1027.96     20.83 o 
   3  -8   6      116.81      137.91     12.82 o 
   4  -8   6       29.26       44.93     11.78 o 
   5  -8   6      207.82      225.56     18.91 o 
  -8  -7   6        0.80        4.51      6.61 o 
  -7  -7   6       45.83       42.98      6.63 o 
  -6  -7   6      132.56      127.67      7.27 o 
  -5  -7   6      392.19      385.91     11.06 o 
  -4  -7   6      730.76      710.41     14.47 o 
  -3  -7   6        0.29        3.10      4.94 o 
  -2  -7   6      821.04      810.74     15.15 o 
  -1  -7   6     1389.11     1432.63     22.74 o 
   0  -7   6      457.89      454.71      9.88 o 
   1  -7   6        0.18       -0.35      6.02 o 
   2  -7   6       29.92       34.11      6.11 o 
   3  -7   6       18.84       14.85      5.93 o 
   4  -7   6      109.91      100.56      8.68 o 
   5  -7   6       38.17       44.25     11.03 o 
   6  -7   6       17.48        8.42     18.31 o 
  -8  -6   6      197.57      185.08      8.52 o 
  -7  -6   6       59.95       64.44      6.60 o 
  -6  -6   6        8.13       21.06      5.71 o 
  -5  -6   6       31.67       64.44      5.77 o 
  -4  -6   6      364.68      333.78      9.79 o 
  -3  -6   6      470.44      458.58     10.86 o 
  -2  -6   6       19.32       35.90      4.44 o 
  -1  -6   6      240.47      230.64      7.52 o 
   0  -6   6     1785.30     1799.78     29.04 o 
   1  -6   6     2308.60     2365.86     36.83 o 
   2  -6   6      124.10      133.23      9.74 o 
   3  -6   6       47.46       45.00      6.14 o 
   4  -6   6      652.69      654.13     20.52 o 
   5  -6   6      349.26      365.46     13.34 o 
   6  -6   6        5.42       -6.59     24.40 o 
   7  -6   6       45.68       32.54     18.70 o 
  -8  -5   6       44.12       44.34      6.67 o 
  -7  -5   6      486.68      470.96     11.95 o 
  -6  -5   6      883.94      878.86     22.76 o 
  -5  -5   6      290.13      284.16      9.24 o 
  -4  -5   6      229.98      252.64      6.78 o 
  -3  -5   6      309.92      432.84     16.73 o 
  -2  -5   6       10.08       22.01      3.97 o 
  -1  -5   6      191.42      197.70      6.89 o 
   0  -5   6        0.21       12.57      4.65 o 
   1  -5   6       13.37       29.41      5.33 o 
   2  -5   6      413.21      400.07     10.26 o 
   3  -5   6     2285.93     2261.43     39.89 o 
   4  -5   6      338.48      349.01     14.99 o 
   5  -5   6      439.83      454.91     12.90 o 
   6  -5   6      631.07      602.50     17.94 o 
   7  -5   6      306.16      312.86     13.66 o 
   8  -5   6        0.30      -16.93     16.93 o 
  -8  -4   6       42.39       23.07     13.29 o 
  -7  -4   6       12.89       32.83      5.60 o 
  -6  -4   6        4.73       51.59      4.16 o 
  -5  -4   6      378.74      377.92      7.83 o 
  -4  -4   6     1336.54     1355.12     18.54 o 
  -3  -4   6      607.24      620.51     12.46 o 
  -2  -4   6       91.50      100.46      4.37 o 
  -1  -4   6     3383.72     3335.68     43.24 o 
   0  -4   6     2781.14     2681.78     41.11 o 
   1  -4   6      619.59      606.80     14.79 o 
   2  -4   6      130.14      122.93      5.78 o 
   3  -4   6       95.14       95.48      5.03 o 
   4  -4   6        9.32       19.60      5.29 o 
   5  -4   6      364.13      345.83     11.00 o 
   6  -4   6       41.95       45.61      7.93 o 
   7  -4   6      120.30      124.04      9.52 o 
   8  -4   6      298.12      276.96     13.73 o 
   9  -4   6       74.56       68.73      8.74 o 
  -8  -3   6      108.04       82.01     20.86 o 
  -7  -3   6       64.02       68.65      8.31 o 
  -6  -3   6       60.78       83.59      7.69 o 
  -5  -3   6       35.93      109.07      8.22 o 
  -4  -3   6      117.24      160.60      9.65 o 
  -3  -3   6      646.88      594.23      9.27 o 
  -2  -3   6      435.16      469.02      9.78 o 
  -1  -3   6        0.87       23.87      3.57 o 
   0  -3   6     1880.82     1828.47     28.75 o 
   1  -3   6     5402.37     5187.88     76.43 o 
   2  -3   6     2137.42     2064.92     32.13 o 
   3  -3   6      367.98      339.12      8.81 o 
   4  -3   6       83.31       99.84      4.94 o 
   5  -3   6      814.16      798.59     18.42 o 
   6  -3   6      531.87      549.90     20.72 o 
   7  -3   6       70.48       69.41     12.37 o 
   8  -3   6      125.07      123.96     13.69 o 
   9  -3   6        1.04        4.02      8.98 o 
  -8  -2   6       24.62       37.63     11.43 o 
  -7  -2   6       90.91       84.97      8.53 o 
  -6  -2   6      543.71      562.35     16.09 o 
  -5  -2   6      276.78      301.00     11.41 o 
  -4  -2   6      469.15      423.09     22.06 o 
  -3  -2   6        3.53       45.51      4.42 o 
  -2  -2   6      503.28      520.96      9.27 o 
  -1  -2   6      124.66      128.09      5.29 o 
   0  -2   6        7.56       70.60      3.93 o 
   1  -2   6        1.81       60.05      5.00 o 
   2  -2   6     1370.96     1323.11     21.27 o 
   3  -2   6     2120.94     1987.31     30.86 o 
   4  -2   6     1894.53     1837.66     32.21 o 
   5  -2   6      142.12      151.05      9.43 o 
   6  -2   6     1062.71     1056.31     25.22 o 
   7  -2   6     1442.59     1418.15     32.00 o 
   8  -2   6      722.42      712.02     20.26 o 
   9  -2   6        0.87        6.56      8.44 o 
  10  -2   6       84.23       81.30     10.52 o 
  -8  -1   6        0.35        1.45     10.29 o 
  -7  -1   6       50.87       55.43      9.77 o 
  -6  -1   6        1.59       21.02      7.86 o 
  -5  -1   6       36.86       66.67      6.84 o 
  -4  -1   6     1939.57     1664.90     33.10 o 
  -3  -1   6     1312.94     1285.86     26.13 o 
  -2  -1   6      267.46      280.86      7.88 o 
  -1  -1   6      108.32      115.29      4.86 o 
   0  -1   6     4163.39     4076.54     72.59 o 
   1  -1   6     2639.49     2535.98     47.13 o 
   2  -1   6      351.49      386.48      9.34 o 
   3  -1   6       15.23       17.99      2.85 o 
   4  -1   6       10.81       19.02      2.87 o 
   5  -1   6       65.44       59.93      8.31 o 
   6  -1   6      118.56      112.40      8.61 o 
   7  -1   6       38.11       43.76      7.35 o 
   8  -1   6      471.48      458.87     19.06 o 
   9  -1   6      633.42      636.78     19.36 o 
  10  -1   6      283.85      267.13     14.42 o 
  -7   0   6      175.63      162.82     12.01 o 
  -6   0   6       31.94       35.21      8.61 o 
  -5   0   6       45.73       56.50      6.77 o 
  -4   0   6       60.84       99.84      6.73 o 
  -3   0   6        2.60       56.80      6.35 o 
  -2   0   6      762.60      715.30     15.88 o 
  -1   0   6      563.15      554.92     11.03 o 
   0   0   6       13.27       27.49      2.99 o 
   2   0   6     3988.85     3928.26     71.38 o 
   3   0   6     2273.26     2250.13     53.87 o 
   4   0   6      272.32      290.71     14.32 o 
   5   0   6      594.60      601.41     13.63 o 
   6   0   6      616.86      599.65     12.00 o 
   7   0   6       65.96      169.83     14.25 o 
   8   0   6       30.34       33.16      7.65 o 
   9   0   6       11.26       21.74     10.37 o 
  10   0   6      110.70      132.07     10.53 o 
  11   0   6      293.42      301.03     18.29 o 
  -7   1   6        1.35        7.67      9.83 o 
  -6   1   6      124.51      119.51     10.66 o 
  -5   1   6      141.86      154.99     11.35 o 
  -4   1   6        5.47        9.68      5.41 o 
  -3   1   6      171.95      179.25      8.53 o 
  -2   1   6        2.73       50.94      6.38 o 
  -1   1   6      388.36      406.01     13.40 o 
   0   1   6       93.99       86.66      5.68 o 
   1   1   6        0.68       25.55      2.72 o 
   2   1   6       19.40       16.18      3.59 o 
   3   1   6     4966.81     4970.74    108.76 o 
   4   1   6     2486.19     2454.41     55.93 o 
   5   1   6      712.69      725.71     13.77 o 
   6   1   6       16.06       16.51      3.99 o 
   7   1   6     1890.18     1981.04     30.90 o 
   8   1   6      829.81      878.78     18.63 o 
   9   1   6      294.50      331.01     31.43 o 
  10   1   6      101.17       95.24      9.59 o 
  11   1   6      159.60      158.32     11.37 o 
  -7   2   6        0.76       -1.83     10.29 o 
  -6   2   6       34.95       41.53      9.77 o 
  -5   2   6        1.48       26.30      8.34 o 
  -4   2   6      176.79      200.69     21.79 o 
  -3   2   6      777.69      801.94     18.01 o 
  -2   2   6      724.29      713.79     19.95 o 
  -1   2   6      839.96      810.57     32.60 o 
   0   2   6      999.56     1036.02     20.59 o 
   1   2   6     3261.43     3247.81     50.67 o 
   2   2   6      661.79      609.50     12.02 o 
   3   2   6      221.16      231.56     14.25 o 
   4   2   6       25.24       31.16      5.62 o 
   5   2   6      136.28      140.73      6.77 o 
   6   2   6      619.82      603.68      9.68 o 
   7   2   6       73.59       88.27      5.21 o 
   8   2   6       59.25       80.61      6.13 o 
   9   2   6      663.91      691.22     16.30 o 
  10   2   6      753.37      789.10     16.68 o 
  11   2   6       99.14       93.44      6.77 o 
  -6   3   6      142.67      132.48     12.19 o 
  -5   3   6        9.82        4.21      8.55 o 
  -4   3   6       14.27       16.38      7.81 o 
  -3   3   6       15.11       49.18      7.50 o 
  -2   3   6       80.36       98.88      5.87 o 
  -1   3   6      450.96      448.36     10.10 o 
   0   3   6       56.55       86.48      4.20 o 
   1   3   6       13.07       55.56      3.04 o 
   2   3   6     2199.20     2199.85     31.35 o 
   3   3   6     2969.71     2987.38     47.34 o 
   4   3   6     1363.38     1400.15     46.82 o 
   5   3   6        0.91       -3.92      3.92 o 
   6   3   6     1701.48     1679.90     51.61 o 
   7   3   6      282.88      296.33     12.01 o 
   8   3   6       24.28       55.18      5.05 o 
   9   3   6       28.86       56.37      4.42 o 
  10   3   6        0.80        8.76      4.55 o 
  11   3   6      273.31      292.69     11.41 o 
  12   3   6      183.76      173.67     10.13 o 
  -5   4   6      144.60      134.88     11.91 o 
  -4   4   6      130.71      126.22     10.56 o 
  -3   4   6       49.97       49.18      8.19 o 
  -2   4   6       43.97       59.73      6.09 o 
  -1   4   6      444.33      456.99     10.33 o 
   0   4   6       30.49       38.91      3.82 o 
   1   4   6       72.34       71.42      3.89 o 
   2   4   6       53.23       82.92      3.37 o 
   3   4   6      270.50      295.69     11.01 o 
   4   4   6     2747.05     2614.54     81.14 o 
   5   4   6     3014.43     2811.92     88.43 o 
   6   4   6       40.03       45.39      5.25 o 
   7   4   6     1038.09     1053.45     22.60 o 
   8   4   6     1755.72     1782.73     42.77 o 
   9   4   6      279.49      277.18     20.57 o 
  10   4   6       98.46      109.02      6.92 o 
  11   4   6       15.89       23.59      6.19 o 
  12   4   6      156.34      175.49     11.21 o 
  -5   5   6        1.03       14.34     10.48 o 
  -4   5   6        5.72       20.87      9.50 o 
  -3   5   6      182.15      183.47     10.34 o 
  -2   5   6     1054.62     1018.13     22.37 o 
  -1   5   6      396.90      378.29     11.81 o 
   0   5   6      782.58      741.87     22.45 o 
   1   5   6      766.53      770.06     20.13 o 
   2   5   6      314.71      365.58      7.69 o 
   3   5   6       91.26       97.47      4.22 o 
   4   5   6       93.82      100.19      4.70 o 
   5   5   6        1.88        3.78      4.32 o 
   6   5   6      274.38      266.32     16.64 o 
   7   5   6      902.87      891.00     24.30 o 
   8   5   6       85.11       83.61     12.30 o 
   9   5   6      648.21      668.16     31.07 o 
  10   5   6      784.85      805.37     36.63 o 
  11   5   6      519.05      488.95     31.74 o 
  12   5   6       78.36       70.52     12.63 o 
  -4   6   6       30.07        8.54     10.15 o 
  -3   6   6       89.59       74.43      8.46 o 
  -2   6   6        0.21       16.07      6.79 o 
  -1   6   6       78.95       89.44      8.70 o 
   0   6   6      870.96      828.68     18.81 o 
   1   6   6       73.10       77.06      4.26 o 
   2   6   6      394.31      383.45      8.25 o 
   3   6   6     1237.59     1282.67     19.52 o 
   4   6   6     1673.34     1741.85     25.66 o 
   5   6   6      615.10      611.12     18.31 o 
   6   6   6      155.09      140.59     11.94 o 
   7   6   6     1439.29     1415.15     51.42 o 
   8   6   6      190.70      201.74     18.57 o 
   9   6   6       81.96       93.82     14.75 o 
  10   6   6       14.32       21.90     14.54 o 
  11   6   6       34.08       25.08     17.26 o 
  12   6   6      343.84      283.73     26.23 o 
  -3   7   6       18.44       18.67     11.47 o 
  -2   7   6        0.33       -0.51      7.52 o 
  -1   7   6      146.32      158.52     14.64 o 
   0   7   6        7.86       15.28      6.12 o 
   1   7   6        1.38        2.40      6.60 o 
   2   7   6        2.07       11.82      3.62 o 
   3   7   6      233.26      247.34      9.47 o 
   4   7   6      470.72      471.09     12.78 o 
   5   7   6     1510.40     1593.17     39.45 o 
   6   7   6     1020.82     1031.65     40.31 o 
   7   7   6       10.16       22.01     11.24 o 
   8   7   6      612.59      626.87     30.26 o 
   9   7   6      406.89      367.36     24.75 o 
  10   7   6      173.00      161.66     19.60 o 
  11   7   6        0.36       -0.32     17.58 o 
  -2   8   6       35.73       29.69      8.66 o 
  -1   8   6      174.98      157.56     14.38 o 
   0   8   6       18.97       16.86      7.01 o 
   1   8   6      274.91      272.94     20.71 o 
   2   8   6      377.77      388.50     22.56 o 
   3   8   6      112.41      110.91      7.09 o 
   4   8   6       22.59       32.84      7.52 o 
   5   8   6       48.96       63.87     13.16 o 
   6   8   6        1.47       18.85     12.06 o 
   7   8   6      161.73      162.28     16.92 o 
   8   8   6      253.00      281.28     22.93 o 
   9   8   6        0.05       36.26     15.13 o 
  10   8   6      167.29      154.78     20.30 o 
  11   8   6      489.08      468.27     32.35 o 
   0   9   6      161.21      147.85     40.61 o 
   1   9   6      139.39      141.46     16.08 o 
   2   9   6       14.65       23.17     12.49 o 
   3   9   6      303.87      313.07     21.33 o 
   4   9   6      424.94      390.53     24.21 o 
   5   9   6      260.34      274.64     22.53 o 
   6   9   6       13.06       17.50     13.75 o 
   7   9   6      115.17      136.93     17.67 o 
   8   9   6      424.50      446.98     28.02 o 
   9   9   6      120.41      130.65     19.73 o 
  10   9   6       69.06       84.35     19.89 o 
   1  10   6       23.40       18.10     10.77 o 
   2  10   6       15.58       12.59     14.56 o 
   3  10   6       21.06       39.25     13.95 o 
   5  10   6      130.47      127.28     18.19 o 
   6  10   6      247.43      222.92     21.32 o 
   7  10   6      202.74      166.96     20.61 o 
   8  10   6        1.05      -15.13     16.80 o 
   9  10   6      314.31      326.39     29.38 o 
   6  11   6       12.64       23.69     18.06 o 
   7  11   6       44.84       34.70     19.46 o 
   8  11   6        7.58       17.65     19.76 o 
  -5 -10   7       62.22       61.41      7.43 o 
  -4 -10   7        2.36       -6.55      6.55 o 
  -3 -10   7      160.37      152.97      7.80 o 
  -2 -10   7      165.76      186.57      9.14 o 
  -1 -10   7       41.34       38.81     18.54 o 
   0 -10   7       94.93      108.30     19.64 o 
   1 -10   7      319.96      367.58     28.62 o 
  -6  -9   7      200.49      194.05      9.06 o 
  -5  -9   7      304.50      296.18     10.88 o 
  -4  -9   7      164.14      149.07      7.95 o 
  -3  -9   7       12.31       16.40      6.32 o 
  -2  -9   7        3.11        1.52      5.90 o 
  -1  -9   7        0.18        6.51      7.91 o 
   0  -9   7        0.12       -0.01      7.28 o 
   1  -9   7        0.07        8.03      6.39 o 
   2  -9   7       86.17      122.82     18.37 o 
   3  -9   7      183.29      234.68     22.34 o 
  -7  -8   7        2.38       13.78      6.93 o 
  -6  -8   7        5.54        7.87      6.74 o 
  -5  -8   7      341.69      329.15     11.00 o 
  -4  -8   7      779.24      787.97     23.57 o 
  -3  -8   7      458.23      472.57     15.38 o 
  -2  -8   7       59.78       50.97      6.11 o 
  -1  -8   7      120.53      131.71      9.69 o 
   0  -8   7      317.97      336.63     14.29 o 
   1  -8   7      269.49      268.92     12.98 o 
   2  -8   7       95.72       77.58      7.20 o 
   3  -8   7       36.26       39.99      7.11 o 
   4  -8   7        3.09       -5.46     11.21 o 
   5  -8   7       58.50       72.65     20.05 o 
  -7  -7   7        2.11        7.16      6.62 o 
  -6  -7   7       50.42       38.77      6.55 o 
  -5  -7   7       52.11       65.13     13.68 o 
  -4  -7   7       65.83       91.23      7.36 o 
  -3  -7   7       71.11       83.55      6.33 o 
  -2  -7   7      377.43      391.47     10.72 o 
  -1  -7   7      744.27      765.66     18.20 o 
   0  -7   7       34.15       36.32      6.03 o 
   1  -7   7      718.27      751.41     24.47 o 
   2  -7   7     1354.93     1395.13     27.51 o 
   3  -7   7      457.71      499.82     14.19 o 
   4  -7   7       12.37        2.74      6.54 o 
   5  -7   7       23.11       17.27      7.36 o 
   6  -7   7       90.30       61.86     19.72 o 
  -7  -6   7       31.10       27.39      6.86 o 
  -6  -6   7      133.90      135.47      7.43 o 
  -5  -6   7      176.00      167.81      7.51 o 
  -4  -6   7      564.13      531.21     12.31 o 
  -3  -6   7      274.72      270.58      9.31 o 
  -2  -6   7        0.16       13.79      4.57 o 
  -1  -6   7        0.02       10.17      5.46 o 
   0  -6   7       26.83       34.10      5.64 o 
   1  -6   7       10.69       22.11      5.32 o 
   2  -6   7      368.39      378.87     14.66 o 
   3  -6   7      849.50      891.18     19.51 o 
   4  -6   7      691.95      730.11     17.35 o 
   5  -6   7      238.87      247.86     16.41 o 
   6  -6   7        9.39       11.19      8.12 o 
   7  -6   7      176.21      187.22     11.48 o 
  -8  -5   7       21.14       27.77      8.87 o 
  -7  -5   7       24.61       22.46      8.19 o 
  -6  -5   7      107.07      119.53      9.91 o 
  -5  -5   7      137.98      119.56      6.58 o 
  -4  -5   7     1081.33     1073.85     18.10 o 
  -3  -5   7      819.44      844.14     13.88 o 
  -2  -5   7      875.10      881.12     14.26 o 
  -1  -5   7        4.31        9.48      5.12 o 
   0  -5   7      173.91      184.12      8.06 o 
   1  -5   7     1043.56     1018.09     22.27 o 
   2  -5   7      193.94      194.12      8.31 o 
   3  -5   7       64.76       70.73      6.58 o 
   4  -5   7       21.02       45.24      6.77 o 
   5  -5   7       66.35       99.01      8.94 o 
   6  -5   7      370.32      349.59     15.18 o 
   7  -5   7      126.15      116.67     10.12 o 
   8  -5   7        7.25        2.45      8.52 o 
  -8  -4   7       13.14        6.88     13.91 o 
  -7  -4   7       74.17       81.43     14.24 o 
  -6  -4   7       36.36       57.87      9.85 o 
  -5  -4   7        1.54       -0.04      4.33 o 
  -4  -4   7       19.94       49.79      4.50 o 
  -3  -4   7      384.49      413.39      9.30 o 
  -2  -4   7      586.13      516.97     11.87 o 
  -1  -4   7     1385.61     1346.35     22.73 o 
   0  -4   7     1094.73     1124.37     19.74 o 
   1  -4   7      123.98      137.84      8.53 o 
   2  -4   7     1185.08     1210.39     21.04 o 
   3  -4   7     3852.10     3850.00     57.61 o 
   4  -4   7      332.33      328.49     11.16 o 
   5  -4   7      194.82      177.88     11.52 o 
   6  -4   7       73.98       69.06      9.97 o 
   7  -4   7       48.00       35.73      8.65 o 
   8  -4   7       21.56       13.93      8.96 o 
   9  -4   7       24.22       29.39      9.29 o 
  -8  -3   7       52.13       32.00     20.84 o 
  -7  -3   7        8.37       12.43      6.78 o 
  -6  -3   7        7.21        7.25      7.45 o 
  -5  -3   7      594.87      551.87     14.80 o 
  -4  -3   7      605.58      622.55     13.81 o 
  -3  -3   7      230.69      215.66      7.14 o 
  -2  -3   7        2.15       49.29      4.01 o 
  -1  -3   7        4.85       60.94      4.66 o 
   0  -3   7       38.04       35.81      4.43 o 
   1  -3   7      247.18      244.34      8.60 o 
   2  -3   7       33.73       42.46      4.48 o 
   3  -3   7      575.38      577.44     12.49 o 
   4  -3   7     1450.16     1418.63     23.46 o 
   5  -3   7     2045.78     2091.63     44.13 o 
   6  -3   7      126.97      129.32      9.47 o 
   7  -3   7      122.81       96.73      9.67 o 
   8  -3   7      383.87      366.19     15.64 o 
   9  -3   7       86.43       77.15     10.14 o 
  -7  -2   7        1.13       13.97      9.46 o 
  -6  -2   7       66.75       59.97      8.09 o 
  -5  -2   7       57.02       77.27      9.10 o 
  -4  -2   7      150.38      169.59      7.64 o 
  -3  -2   7      855.65      853.18     16.67 o 
  -2  -2   7     1973.16     1906.10     31.74 o 
  -1  -2   7      306.82      304.34      7.88 o 
   0  -2   7      219.20      239.79      8.66 o 
   1  -2   7      606.30      611.35     12.16 o 
   2  -2   7     1812.78     1784.20     28.17 o 
   3  -2   7      101.13       86.65      4.88 o 
   4  -2   7       47.79       48.43      4.12 o 
   5  -2   7       24.46       29.73      4.97 o 
   6  -2   7      545.40      543.73     17.14 o 
   7  -2   7     1076.93     1037.97     25.71 o 
   8  -2   7      105.73      125.01     14.21 o 
   9  -2   7       44.54       62.99      9.88 o 
  10  -2   7      403.82      409.65     16.79 o 
  -7  -1   7        1.12       12.84     14.88 o 
  -6  -1   7       18.15       23.43      8.92 o 
  -5  -1   7       15.81       24.77      6.97 o 
  -4  -1   7       13.35       26.78      6.21 o 
  -3  -1   7        0.49       54.55      5.11 o 
  -2  -1   7      118.07      155.67      6.90 o 
  -1  -1   7     1474.69     1495.58     25.35 o 
   0  -1   7     2933.17     2993.74     54.33 o 
   1  -1   7       79.17      100.39      7.97 o 
   2  -1   7     1858.97     1854.79     32.82 o 
   3  -1   7     3189.09     3045.36     51.61 o 
   4  -1   7     4219.47     4229.68     83.60 o 
   5  -1   7      422.36      417.53     22.89 o 
   6  -1   7      213.50      215.37     11.49 o 
   7  -1   7      404.95      407.97     25.50 o 
   8  -1   7        3.50       14.72      8.03 o 
   9  -1   7      193.21      186.84     14.00 o 
  10  -1   7       10.39        7.92      9.50 o 
  -7   0   7      472.96      484.93     19.66 o 
  -6   0   7        1.78       11.56      9.18 o 
  -5   0   7       98.86       91.80     10.45 o 
  -4   0   7     1382.94     1225.82     26.02 o 
  -3   0   7      842.35      783.39     18.01 o 
  -2   0   7       31.22       54.13      5.84 o 
  -1   0   7       57.07      153.51      6.69 o 
   0   0   7      311.89      337.34     22.89 o 
   1   0   7      252.94      220.04     14.65 o 
   2   0   7      494.64      575.83     16.45 o 
   3   0   7        5.27       44.77      4.03 o 
   4   0   7      556.90      513.17     12.52 o 
   5   0   7     4238.29     4183.04     70.10 o 
   6   0   7     1457.33     1433.38     23.51 o 
   7   0   7      190.47      199.92      8.54 o 
   8   0   7      314.93      314.14     18.95 o 
   9   0   7     1121.19     1151.38     28.26 o 
  10   0   7       80.37       88.51     10.47 o 
  11   0   7        3.06        7.91     13.51 o 
  -6   1   7        8.05        9.72      9.51 o 
  -5   1   7       84.51       87.46      9.95 o 
  -4   1   7       58.42       77.27      7.04 o 
  -3   1   7      134.15      145.93      8.18 o 
  -2   1   7     1608.67     1574.59     34.42 o 
  -1   1   7     1843.36     1893.98     45.54 o 
   0   1   7      858.22      863.58     22.88 o 
   1   1   7       65.77       71.87      5.64 o 
   2   1   7      757.60      770.70     19.97 o 
   3   1   7     1830.31     1965.57     45.49 o 
   4   1   7      285.83      260.23     11.48 o 
   5   1   7      318.46      300.25     13.16 o 
   6   1   7      226.42      225.19      7.45 o 
   7   1   7      986.79      984.12     19.94 o 
   8   1   7      390.44      386.36     11.19 o 
   9   1   7        7.21       -3.68      7.85 o 
  10   1   7      226.13      264.96     13.93 o 
  11   1   7      532.53      563.46     19.50 o 
  -6   2   7       13.33       32.07     10.43 o 
  -5   2   7       15.58       43.60      9.65 o 
  -4   2   7       24.32       23.52      8.15 o 
  -3   2   7       15.55       26.69      5.70 o 
  -2   2   7       12.35       67.41      5.84 o 
  -1   2   7       21.06       47.77      5.01 o 
   0   2   7     4060.85     4042.79     73.71 o 
   1   2   7     1932.21     2047.02     33.03 o 
   2   2   7       89.78       97.12      4.68 o 
   3   2   7     2047.01     2162.05     48.95 o 
   4   2   7     2868.27     2789.08     63.12 o 
   5   2   7      920.18      885.98     24.46 o 
   6   2   7      822.64      837.27     19.18 o 
   7   2   7      478.51      471.99      9.74 o 
   8   2   7      271.78      274.45      7.04 o 
   9   2   7       70.84       70.91      4.93 o 
  10   2   7      133.79      142.97      6.92 o 
  11   2   7        0.57       12.18      5.97 o 
  -5   3   7        0.79        5.63      9.39 o 
  -4   3   7      168.15      173.67     12.63 o 
  -3   3   7      480.65      444.44     16.54 o 
  -2   3   7       99.56      109.10      7.42 o 
  -1   3   7       22.59       42.98      7.20 o 
   0   3   7      316.59      373.63     24.34 o 
   1   3   7       67.75      104.30      4.87 o 
   2   3   7      575.38      582.09     11.39 o 
   3   3   7      262.39      287.34      7.31 o 
   4   3   7        4.36       10.09      8.41 o 
   5   3   7     1328.06     1300.13     46.16 o 
   6   3   7     2602.54     2555.00     53.61 o 
   7   3   7     1381.93     1380.41     28.37 o 
   8   3   7      297.05      290.92     23.66 o 
   9   3   7      519.21      530.88     12.59 o 
  10   3   7      924.18      938.49     26.40 o 
  11   3   7        4.61       15.91      6.33 o 
  12   3   7       76.45       84.46      7.97 o 
  -5   4   7       83.57       62.20     11.19 o 
  -4   4   7       87.69       67.83     13.37 o 
  -3   4   7        5.90        5.25      8.01 o 
  -2   4   7       31.33       54.85      8.04 o 
  -1   4   7      363.03      390.16     11.73 o 
   0   4   7      271.12      294.60      8.33 o 
   1   4   7      737.29      734.07     12.55 o 
   2   4   7      533.94      520.54      9.54 o 
   3   4   7      883.38      863.85     16.06 o 
   4   4   7      388.56      384.85     18.74 o 
   5   4   7      171.96      167.94      7.70 o 
   6   4   7      221.76      206.62     11.80 o 
   7   4   7     1065.04     1079.14     23.49 o 
   8   4   7      275.01      280.61     11.43 o 
   9   4   7      108.25      109.75     13.75 o 
  10   4   7        0.71       14.93     12.73 o 
  11   4   7      337.72      319.63     26.40 o 
  12   4   7      104.09      109.53     14.49 o 
  -4   5   7        0.81        5.22      9.86 o 
  -3   5   7       15.41       28.85     12.55 o 
  -2   5   7       14.16       13.93      6.68 o 
  -1   5   7        0.12       29.34      6.06 o 
   0   5   7       48.54       77.95      5.15 o 
   1   5   7      503.07      542.00     12.06 o 
   2   5   7      839.26      854.39     14.07 o 
   3   5   7      128.32      126.61      4.77 o 
   4   5   7     1555.09     1558.17     30.58 o 
   5   5   7      945.95      926.02     22.77 o 
   6   5   7       30.53       36.60      5.54 o 
   7   5   7        0.75        8.07      6.26 o 
   8   5   7        7.66        9.62     10.65 o 
   9   5   7       38.13       32.08     12.39 o 
  10   5   7       17.68       16.03     13.67 o 
  11   5   7       92.92      122.80     18.77 o 
  -3   6   7      162.17      169.26     12.69 o 
  -2   6   7      139.83      145.24      9.28 o 
  -1   6   7       41.28       52.00      7.06 o 
   0   6   7        0.74       16.65      5.77 o 
   1   6   7       22.67       45.83      4.27 o 
   2   6   7      157.05      155.29      5.64 o 
   3   6   7      111.86      113.03      4.20 o 
   4   6   7       38.15       53.52      4.42 o 
   5   6   7        5.03       12.33      6.12 o 
   6   6   7     1215.86     1226.78     32.18 o 
   7   6   7     1007.68     1070.97     35.09 o 
   8   6   7      278.25      270.20     20.24 o 
   9   6   7       37.83       53.12     13.80 o 
  10   6   7      491.31      445.17     27.26 o 
  11   6   7      265.69      247.19     24.99 o 
  -2   7   7        9.67        8.73      8.00 o 
  -1   7   7      274.55      248.70     13.02 o 
   0   7   7      133.68      127.85     11.52 o 
   1   7   7      356.53      357.91     12.14 o 
   2   7   7        2.02        9.27      3.70 o 
   3   7   7       58.24       77.06      6.11 o 
   4   7   7      214.08      220.46     11.73 o 
   5   7   7      146.69      138.74     10.15 o 
   6   7   7        0.13       10.02      6.96 o 
   7   7   7       11.23       30.32     11.96 o 
   8   7   7      344.77      316.30     22.05 o 
   9   7   7      343.57      328.02     24.14 o 
  10   7   7        2.25       21.14     15.01 o 
  11   7   7      165.27      189.50     21.81 o 
  -1   8   7       62.61       57.02      8.58 o 
   0   8   7        2.69       12.64      7.25 o 
   1   8   7       71.63       65.57      9.97 o 
   2   8   7      217.95      235.24     35.55 o 
   3   8   7      272.63      290.09     13.89 o 
   4   8   7      187.44      184.20     12.14 o 
   5   8   7      468.45      473.40     17.07 o 
   6   8   7      588.16      613.84     30.41 o 
   7   8   7       30.05       19.78     13.21 o 
   8   8   7        0.53      -10.40     13.25 o 
   9   8   7       50.95       64.16     16.25 o 
  10   8   7        2.31       -3.99     15.60 o 
  11   8   7       40.02       11.10     17.91 o 
   0   9   7        0.85        1.07     10.92 o 
   1   9   7       16.04        6.25     10.35 o 
   2   9   7       10.12        4.32      9.25 o 
   4   9   7       94.52      118.65     16.53 o 
   5   9   7        0.49       -7.14     13.75 o 
   6   9   7      186.25      200.17     19.03 o 
   7   9   7      455.52      413.64     27.49 o 
   8   9   7      650.79      638.79     33.64 o 
   9   9   7        4.15        2.58     15.76 o 
  10   9   7       15.71       41.85     18.49 o 
   2  10   7        0.55      -14.30     14.30 o 
   5  10   7       38.91       57.31     17.37 o 
   6  10   7       51.66       50.76     17.28 o 
   7  10   7       36.86       57.72     18.05 o 
   8  10   7       40.46       30.47     17.91 o 
   9  10   7      185.76      200.73     23.40 o 
  -3 -10   8       99.88       79.57      9.04 o 
  -2 -10   8       36.59       35.09     19.25 o 
  -1 -10   8        0.39       -7.79      7.79 o 
   0 -10   8       14.44        2.99     17.71 o 
  -5  -9   8       52.72       54.10      7.47 o 
  -4  -9   8        4.83       -0.30      9.98 o 
  -3  -9   8      453.98      434.42     12.16 o 
  -2  -9   8      506.91      500.15     15.50 o 
  -1  -9   8      161.94      153.12     10.75 o 
   0  -9   8       12.82        2.86      8.26 o 
   1  -9   8       67.35       80.57      8.75 o 
   2  -9   8       35.16       41.37     11.55 o 
   3  -9   8       14.10        5.26     16.81 o 
  -6  -8   8        4.24       22.94      7.12 o 
  -5  -8   8       15.09       10.34      6.84 o 
  -4  -8   8       15.91        6.86      6.54 o 
  -3  -8   8       21.04       23.04      6.35 o 
  -2  -8   8      253.40      228.20     17.62 o 
  -1  -8   8      496.47      535.07     15.33 o 
   0  -8   8      544.32      550.38     15.17 o 
   1  -8   8      173.14      206.49     12.34 o 
   2  -8   8       66.64       74.36     13.55 o 
   3  -8   8      255.49      296.99     13.17 o 
   4  -8   8      234.88      234.29     12.50 o 
  -6  -7   8       20.04        2.39      7.18 o 
  -5  -7   8       36.28       38.49      8.02 o 
  -4  -7   8      348.55      343.53     10.94 o 
  -3  -7   8      261.36      265.40     12.36 o 
  -2  -7   8       43.96       52.90      7.83 o 
  -1  -7   8      114.51      126.37      9.77 o 
   0  -7   8       12.24        8.27      6.24 o 
   1  -7   8       96.35       94.27      7.08 o 
   2  -7   8      233.94      264.52     11.67 o 
   3  -7   8      162.96      174.90      9.17 o 
   4  -7   8      134.76      133.27     11.74 o 
   5  -7   8      471.15      513.52     17.39 o 
   6  -7   8      191.70      211.78     12.41 o 
  -7  -6   8       23.74       26.34      9.09 o 
  -6  -6   8       30.20       16.64      8.36 o 
  -5  -6   8      123.54      114.78     11.04 o 
  -4  -6   8       60.20       75.94      8.19 o 
  -3  -6   8       88.28       92.14      8.41 o 
  -2  -6   8     1460.07     1459.34     25.52 o 
  -1  -6   8     1565.23     1530.53     26.29 o 
   0  -6   8      151.33      154.89      7.69 o 
   1  -6   8        8.73       15.71      5.89 o 
   2  -6   8      134.79      157.08      9.10 o 
   3  -6   8      130.33      116.25      8.14 o 
   4  -6   8       29.47       18.92      8.52 o 
   5  -6   8       22.73       12.98      8.54 o 
   6  -6   8       24.82       20.44     15.24 o 
   7  -6   8      177.15      184.71     12.85 o 
  -7  -5   8       28.29       15.07     19.51 o 
  -6  -5   8        0.98        4.56      7.81 o 
  -5  -5   8        1.22       15.23      7.42 o 
  -4  -5   8       49.95       38.04      7.21 o 
  -3  -5   8       42.47       46.50      5.93 o 
  -2  -5   8       26.40       47.48      6.03 o 
  -1  -5   8      589.87      602.26     14.05 o 
   0  -5   8     1208.90     1205.22     21.49 o 
   1  -5   8      877.47      906.98     18.00 o 
   2  -5   8        1.18        3.73      5.20 o 
   3  -5   8      456.25      496.84     12.71 o 
   4  -5   8      729.31      753.90     21.45 o 
   5  -5   8      598.75      580.46     18.57 o 
   6  -5   8       39.02       47.38     16.75 o 
   7  -5   8      161.05      140.67     11.14 o 
   8  -5   8        5.45       10.30     11.98 o 
  -7  -4   8      256.10      247.09     38.76 o 
  -6  -4   8      161.81      140.63     15.11 o 
  -5  -4   8        1.04       14.29      6.16 o 
  -4  -4   8        1.82       17.68      5.89 o 
  -3  -4   8      320.98      306.71      9.43 o 
  -2  -4   8      652.82      646.91     13.86 o 
  -1  -4   8       59.03       76.60      5.83 o 
   0  -4   8       22.90       46.70      5.87 o 
   1  -4   8       62.25       56.67      5.68 o 
   2  -4   8      557.38      578.49     13.18 o 
   3  -4   8      270.52      333.00     15.42 o 
   4  -4   8       46.45       41.26      8.37 o 
   5  -4   8      687.81      739.33     29.79 o 
   6  -4   8     1040.56     1044.74     26.43 o 
   7  -4   8      402.83      410.89     25.87 o 
   8  -4   8        4.80        2.50      9.25 o 
  -7  -3   8       10.05       25.58      7.55 o 
  -6  -3   8       36.88       60.74      7.34 o 
  -5  -3   8      239.58      225.57     10.10 o 
  -4  -3   8      376.51      355.41     10.94 o 
  -3  -3   8       61.63       57.56      5.87 o 
  -2  -3   8      536.55      525.62     12.69 o 
  -1  -3   8     1402.54     1344.30     22.64 o 
   0  -3   8     2229.21     2202.52     34.49 o 
   1  -3   8      239.35      225.43      9.89 o 
   2  -3   8       94.14      100.09      9.23 o 
   3  -3   8      332.82      344.63     10.15 o 
   4  -3   8        0.43        1.44      5.35 o 
   5  -3   8        0.89       -7.77     12.26 o 
   6  -3   8       37.57       35.86      8.52 o 
   7  -3   8      171.19      169.93     11.07 o 
   8  -3   8      283.90      314.38     15.85 o 
   9  -3   8       89.70       73.17     10.73 o 
  -7  -2   8        3.46       13.26      8.44 o 
  -6  -2   8        1.22        6.05      6.92 o 
  -5  -2   8       16.12       51.73      6.75 o 
  -4  -2   8       13.90       38.81      5.98 o 
  -3  -2   8        1.29       -1.26      4.98 o 
  -2  -2   8       53.42       88.91      5.87 o 
  -1  -2   8       78.01      112.71      6.72 o 
   0  -2   8     1643.20     1554.46     31.62 o 
   1  -2   8     1481.13     1488.02     24.37 o 
   2  -2   8     1632.14     1667.64     26.95 o 
   3  -2   8       21.02       20.28      4.28 o 
   4  -2   8      850.08      866.84     18.73 o 
   5  -2   8     1016.44     1017.31     20.89 o 
   6  -2   8      280.62      282.31     14.23 o 
   7  -2   8       14.43        9.69      8.23 o 
   8  -2   8       32.85       27.70     12.26 o 
   9  -2   8       12.60       17.86      9.59 o 
  10  -2   8       98.68      100.74     11.41 o 
  -6  -1   8       65.00       62.66     10.60 o 
  -5  -1   8       47.47       56.58      7.05 o 
  -4  -1   8        4.10       17.05      5.86 o 
  -3  -1   8       38.59       50.08      6.83 o 
  -2  -1   8      347.67      341.43      9.95 o 
  -1  -1   8      704.80      676.92     14.16 o 
   0  -1   8        2.03       42.07      4.84 o 
   1  -1   8      194.92      242.25     13.27 o 
   2  -1   8      393.45      394.50     14.46 o 
   3  -1   8     1650.71     1648.90     35.05 o 
   4  -1   8       87.54       81.09      5.91 o 
   5  -1   8      472.15      471.66     12.96 o 
   6  -1   8      937.37      896.06     18.98 o 
   7  -1   8     1729.87     1752.69     38.53 o 
   8  -1   8      176.63      210.92     13.26 o 
   9  -1   8        9.22       -0.88      9.46 o 
  10  -1   8      177.74      204.19     13.09 o 
  -6   0   8       19.84       30.08     10.47 o 
  -5   0   8       57.31       73.11     14.83 o 
  -4   0   8      423.48      392.37     13.38 o 
  -3   0   8       94.27      118.09      6.73 o 
  -2   0   8      120.40      141.89      6.84 o 
  -1   0   8     1781.29     1739.31     29.25 o 
   0   0   8      336.75      348.45     16.46 o 
   1   0   8      666.44      676.53     27.75 o 
   2   0   8        0.20       34.12      8.99 o 
   3   0   8      357.12      354.68     17.85 o 
   4   0   8       31.01       34.68      6.63 o 
   5   0   8       24.95       18.19      6.46 o 
   6   0   8       21.41       20.52      5.28 o 
   7   0   8      275.01      265.26      8.92 o 
   8   0   8      559.27      584.96     36.23 o 
   9   0   8      792.36      810.93     40.48 o 
  10   0   8      109.49      108.58     11.84 o 
  11   0   8       11.30       14.03     10.44 o 
  -6   1   8        1.23       -0.71     14.82 o 
  -5   1   8      125.53      103.31     11.10 o 
  -4   1   8        6.49       33.54      8.76 o 
  -3   1   8       10.71       24.97      6.38 o 
  -2   1   8       86.07       83.30      5.88 o 
  -1   1   8       81.78      132.25      6.41 o 
   0   1   8      197.36      221.30      7.99 o 
   1   1   8      953.84      974.90     22.81 o 
   2   1   8     1919.67     2008.83     46.62 o 
   3   1   8     1053.58     1135.85     41.45 o 
   4   1   8      126.30      121.51     15.07 o 
   5   1   8     2140.92     2071.34     55.49 o 
   6   1   8     1590.71     1543.75     39.02 o 
   7   1   8       15.65       19.82      5.34 o 
   8   1   8       15.58       13.44      4.96 o 
   9   1   8        3.73       -3.68      9.72 o 
  10   1   8       76.69       56.22     18.73 o 
  11   1   8      157.15      180.59     12.47 o 
  -5   2   8       94.59       98.12     29.50 o 
  -4   2   8       21.17       28.81      9.23 o 
  -3   2   8       19.40       31.53      6.54 o 
  -2   2   8      138.18      136.32      7.47 o 
  -1   2   8       60.85       68.67      5.27 o 
   0   2   8      531.27      542.76     11.82 o 
   1   2   8        5.97       28.62      4.11 o 
   2   2   8      136.17      163.15      6.39 o 
   3   2   8      578.31      593.01     26.15 o 
   4   2   8     1080.45     1077.08     28.03 o 
   5   2   8       21.43       25.87      6.29 o 
   6   2   8     1659.43     1596.93     32.36 o 
   7   2   8     1079.81     1061.64     23.33 o 
   8   2   8     1074.89     1077.90     18.24 o 
   9   2   8        2.17        1.68      7.03 o 
  10   2   8       57.06       51.80     10.95 o 
  11   2   8      152.56      159.95      8.00 o 
  -5   3   8        3.03       18.04     10.61 o 
  -4   3   8        2.35       16.33      9.47 o 
  -3   3   8      329.20      350.88     15.69 o 
  -2   3   8       44.72       48.55      6.32 o 
  -1   3   8      603.11      618.17     15.22 o 
   0   3   8     2740.77     2702.93     50.62 o 
   1   3   8      294.73      332.65     13.11 o 
   2   3   8       14.25       19.22      3.87 o 
   3   3   8       39.09       38.76      6.05 o 
   4   3   8      201.45      179.98      9.56 o 
   5   3   8        1.19       -5.83      5.83 o 
   6   3   8      102.93       89.92      6.50 o 
   7   3   8       53.69       49.27      6.15 o 
   8   3   8      187.15      213.26     10.58 o 
   9   3   8     1484.80     1558.48     32.36 o 
  10   3   8      412.91      388.09     18.52 o 
  11   3   8        1.50        5.68      5.92 o 
  -4   4   8       87.44       66.28     11.10 o 
  -3   4   8        0.33       34.07      9.42 o 
  -2   4   8       54.16       44.17      8.69 o 
  -1   4   8       71.34       72.04      6.37 o 
   0   4   8      132.61      149.73      6.84 o 
   1   4   8      499.53      524.76     11.64 o 
   2   4   8     1842.03     1868.12     35.67 o 
   3   4   8     1173.60     1226.75     24.49 o 
   4   4   8      352.68      354.30     13.65 o 
   5   4   8      359.19      375.10     11.73 o 
   6   4   8     1479.30     1396.69     53.64 o 
   7   4   8     1799.71     1718.44     34.68 o 
   8   4   8        0.21        2.28      8.64 o 
   9   4   8      224.80      212.38     19.64 o 
  10   4   8        2.88      -10.01     12.23 o 
  11   4   8      158.83      134.37     18.01 o 
  -3   5   8        7.68        8.55      9.88 o 
  -2   5   8        6.72       14.38      8.83 o 
  -1   5   8       57.47       68.69     12.38 o 
   0   5   8       28.49       29.45      4.92 o 
   1   5   8        8.36       31.73      4.15 o 
   2   5   8       15.63       48.94      4.03 o 
   3   5   8        3.94       18.20      4.16 o 
   4   5   8     1283.83     1261.42     32.06 o 
   5   5   8      465.96      467.99     13.11 o 
   6   5   8      106.64      100.97      6.84 o 
   7   5   8      843.54      916.25     25.29 o 
   8   5   8     1000.94     1082.68     47.90 o 
   9   5   8      440.84      408.62     24.31 o 
  10   5   8       43.90       45.59     14.17 o 
  11   5   8      110.41       99.25     17.37 o 
  -2   6   8      124.55      113.48     11.36 o 
  -1   6   8       45.46       73.66     16.75 o 
   0   6   8       44.86       47.37      6.91 o 
   1   6   8      649.31      634.93     11.27 o 
   2   6   8       50.98       60.61      4.68 o 
   3   6   8       20.75       21.11      4.48 o 
   4   6   8       31.58       39.34      4.69 o 
   5   6   8       72.53       68.96      7.67 o 
   6   6   8      117.62      109.36      8.88 o 
   7   6   8       32.38       26.94      7.30 o 
   8   6   8        0.75        1.95      7.42 o 
   9   6   8      219.74      236.44     20.76 o 
  10   6   8      786.41      796.97     36.83 o 
  11   6   8      326.82      305.56     25.89 o 
  -1   7   8       42.11       36.74      8.84 o 
   0   7   8       90.78       97.63      8.16 o 
   1   7   8        1.10       13.09      5.49 o 
   2   7   8      124.47      138.14      9.18 o 
   3   7   8      708.79      692.53     17.13 o 
   4   7   8      258.66      285.28     25.20 o 
   5   7   8       62.05       50.60      7.88 o 
   6   7   8      259.33      281.72     13.59 o 
   7   7   8      554.30      565.11     25.20 o 
   8   7   8      137.12      165.12     17.16 o 
   9   7   8        3.54        2.57     13.16 o 
  10   7   8      206.20      217.79     21.12 o 
  11   7   8       59.78       53.80     17.44 o 
   0   8   8      190.98      191.58     10.78 o 
   1   8   8        7.31        6.96      9.48 o 
   3   8   8       12.53       31.84      7.95 o 
   4   8   8       20.45       35.46      8.09 o 
   5   8   8      487.68      501.34     17.92 o 
   6   8   8      167.89      169.28     11.76 o 
   7   8   8        4.10       18.85     13.93 o 
   8   8   8      252.71      244.57     22.25 o 
   9   8   8      307.80      294.95     24.32 o 
  10   8   8       96.56       85.80     18.32 o 
   4   9   8        1.16      -11.47     14.58 o 
   5   9   8       15.49       44.77     15.49 o 
   6   9   8       17.19       19.98     15.30 o 
   7   9   8       16.45       32.38     15.71 o 
   8   9   8       22.62       30.72     16.37 o 
   9   9   8        1.87        9.86     16.94 o 
  10   9   8       97.07      113.46     20.21 o 
   5  10   8      100.65       96.53     18.37 o 
   6  10   8       41.94       67.06     18.24 o 
   7  10   8      254.77      294.99     27.82 o 
   8  10   8       42.99       34.67     18.49 o 
  -3  -9   9       16.03       23.45     12.13 o 
  -2  -9   9       10.36       18.18      8.32 o 
  -1  -9   9        1.67        5.33      7.85 o 
   0  -9   9      350.01      353.97     15.90 o 
   1  -9   9      334.33      370.25     30.22 o 
   2  -9   9      123.75      125.51     18.15 o 
  -5  -8   9       83.60       75.85     10.03 o 
  -4  -8   9      102.48       90.13      9.97 o 
  -3  -8   9        1.78       -1.06      8.32 o 
  -2  -8   9       28.23       30.05      8.28 o 
  -1  -8   9       41.74       33.89      8.04 o 
   0  -8   9       35.38       37.81      7.75 o 
   1  -8   9       39.54       42.38      9.21 o 
   2  -8   9      224.72      226.84     31.25 o 
   3  -8   9       93.15       80.30     13.39 o 
   4  -8   9       22.27       13.55      8.86 o 
  -5  -7   9      322.88      321.51     14.23 o 
  -4  -7   9      420.45      412.70     18.90 o 
  -3  -7   9       22.95       29.61      9.93 o 
  -2  -7   9        0.73       -7.47      7.47 o 
  -1  -7   9      230.78      207.11     21.05 o 
   0  -7   9      464.88      476.35     14.64 o 
   1  -7   9      434.76      426.71     12.79 o 
   2  -7   9        0.96       -7.40      7.40 o 
   3  -7   9       36.54       25.62      9.39 o 
   4  -7   9       18.59       36.30     10.81 o 
   5  -7   9       33.89       26.55      9.45 o 
  -6  -6   9       14.08        5.02     10.57 o 
  -5  -6   9       16.63       36.30      8.66 o 
  -4  -6   9        0.60       22.88      8.08 o 
  -3  -6   9      272.74      242.31     12.31 o 
  -2  -6   9      137.35      140.34      9.35 o 
  -1  -6   9        8.78       33.82      7.19 o 
   0  -6   9      137.04      121.43      7.76 o 
   1  -6   9     1122.29     1136.16     21.30 o 
   2  -6   9      982.69     1036.35     19.82 o 
   3  -6   9      742.57      746.44     22.13 o 
   4  -6   9       47.41       38.84      9.66 o 
   5  -6   9      292.00      308.71     14.87 o 
   6  -6   9       33.41       38.15      9.98 o 
  -6  -5   9       81.45       88.86     15.38 o 
  -5  -5   9      244.84      220.79     27.92 o 
  -4  -5   9       95.49      102.10      8.68 o 
  -3  -5   9        4.09       21.56      7.26 o 
  -2  -5   9       91.08      104.01      9.14 o 
  -1  -5   9       43.17       45.81      6.56 o 
   0  -5   9       30.53       43.71      6.47 o 
   1  -5   9       37.80       54.49      6.53 o 
   2  -5   9      312.48      312.93     10.50 o 
   3  -5   9      694.53      711.93     17.56 o 
   4  -5   9      378.46      426.47     17.14 o 
   5  -5   9      225.33      220.63     13.80 o 
   6  -5   9      136.31      127.96     11.05 o 
   7  -5   9      410.54      421.07     22.92 o 
  -6  -4   9       10.06       13.23     13.61 o 
  -5  -4   9       53.39       68.29      7.65 o 
  -4  -4   9      228.86      228.28     10.21 o 
  -3  -4   9      468.37      436.98     15.61 o 
  -2  -4   9      149.46      147.53     10.16 o 
  -1  -4   9      336.52      325.81     10.68 o 
   0  -4   9      685.52      704.03     15.33 o 
   1  -4   9      869.79      883.12     17.45 o 
   2  -4   9      329.00      335.07     10.67 o 
   3  -4   9       21.00       29.04      6.58 o 
   4  -4   9       11.24       10.95      6.25 o 
   5  -4   9       16.38       16.63     19.35 o 
   6  -4   9      151.42      156.65     25.47 o 
   7  -4   9       64.28       42.26     22.85 o 
   8  -4   9      107.93      106.45     11.50 o 
  -6  -3   9       42.67       55.78      7.92 o 
  -5  -3   9       20.27       32.78     10.15 o 
  -4  -3   9        1.83       27.92      6.54 o 
  -3  -3   9       13.64       34.75      6.34 o 
  -2  -3   9      209.11      196.22      9.43 o 
  -1  -3   9      450.21      451.84     14.90 o 
   0  -3   9        4.89       20.31      9.14 o 
   1  -3   9      849.03      832.44     21.81 o 
   2  -3   9     2123.69     2192.31     34.87 o 
   3  -3   9      883.36      931.75     23.40 o 
   4  -3   9      268.27      286.16     12.93 o 
   5  -3   9      258.85      250.03     22.74 o 
   6  -3   9      856.96      837.23     23.27 o 
   7  -3   9      143.43      134.59     11.17 o 
   8  -3   9        6.23       10.17      9.67 o 
   9  -3   9       51.10       48.22     10.82 o 
  -6  -2   9      492.25      478.29     14.26 o 
  -5  -2   9      237.08      242.23     10.43 o 
  -4  -2   9      329.78      314.32     11.16 o 
  -3  -2   9        3.39        5.50      5.90 o 
  -2  -2   9      235.66      231.30      9.32 o 
  -1  -2   9        6.84       35.85      5.70 o 
   0  -2   9      363.93      362.91     13.18 o 
   1  -2   9       51.87       52.39      7.02 o 
   2  -2   9        2.91       12.99      6.27 o 
   3  -2   9      511.82      487.82     13.82 o 
   4  -2   9      960.33      976.91     20.65 o 
   5  -2   9      854.89      867.66     19.26 o 
   6  -2   9        1.35        5.91      6.09 o 
   7  -2   9      295.72      287.16     26.90 o 
   8  -2   9      813.63      784.97     22.59 o 
   9  -2   9      301.81      294.83     15.81 o 
  10  -2   9       23.87       25.73     10.90 o 
  -6  -1   9       22.86       20.98      8.90 o 
  -5  -1   9        0.55       30.48      7.40 o 
  -4  -1   9       29.74       61.24      7.77 o 
  -3  -1   9      271.15      280.32     10.42 o 
  -2  -1   9      958.34      897.58     17.97 o 
  -1  -1   9       54.83       64.74      6.44 o 
   0  -1   9      323.61      402.27     14.55 o 
   1  -1   9     1565.84     1564.31     31.95 o 
   2  -1   9     1486.32     1501.67     37.63 o 
   3  -1   9      243.23      214.31     11.98 o 
   4  -1   9        4.86        7.04      7.11 o 
   5  -1   9       45.23       54.13      9.56 o 
   6  -1   9      208.40      209.61      9.11 o 
   7  -1   9      163.57      163.01     17.96 o 
   8  -1   9        7.99        8.50      9.08 o 
   9  -1   9      174.33      205.04     12.91 o 
  10  -1   9      280.55      303.57     20.74 o 
  -5   0   9       53.98       72.01      9.11 o 
  -4   0   9       15.87       42.57      6.94 o 
  -3   0   9        2.08       39.38      6.44 o 
  -2   0   9       10.29       52.45      5.95 o 
  -1   0   9       56.34       69.84      6.21 o 
   0   0   9     1023.43     1054.89     19.62 o 
   1   0   9      295.33      331.90      9.99 o 
   2   0   9     1712.92     1712.10     41.78 o 
   3   0   9     2328.24     2358.94     55.71 o 
   4   0   9      768.90      732.47     42.37 o 
   5   0   9       73.70       63.34      8.03 o 
   6   0   9        8.79       11.16      7.00 o 
   7   0   9     1246.23     1222.97     22.58 o 
   8   0   9       15.42       26.15     17.79 o 
   9   0   9       80.32       91.60     11.82 o 
  10   0   9        8.68       11.86     10.36 o 
  -5   1   9      169.91      175.94     17.39 o 
  -4   1   9      227.06      221.18     14.55 o 
  -3   1   9       44.81       49.52      6.57 o 
  -2   1   9       10.91       15.80      5.58 o 
  -1   1   9       52.91       82.72      5.91 o 
   0   1   9       14.72       29.71      4.90 o 
   1   1   9       39.66       53.37      5.07 o 
   2   1   9       69.11      131.34      9.78 o 
   3   1   9        7.27       39.94      7.14 o 
   4   1   9      940.61      887.80     25.04 o 
   5   1   9     1786.26     1746.89     43.29 o 
   6   1   9      616.74      609.94     20.47 o 
   7   1   9       12.86       13.31      5.91 o 
   8   1   9      468.15      467.63     10.47 o 
   9   1   9     1069.25     1113.55     28.28 o 
  10   1   9      305.18      313.10     11.06 o 
  11   1   9       47.92       42.51      7.02 o 
  -4   2   9        5.32       15.70      9.73 o 
  -3   2   9       61.70       61.34      8.01 o 
  -2   2   9      241.95      228.21      9.40 o 
  -1   2   9      502.01      517.82     12.88 o 
   0   2   9       88.55      101.18      5.92 o 
   1   2   9       12.01       21.38      4.53 o 
   2   2   9     2246.32     2252.12     42.33 o 
   3   2   9      815.97      781.49     22.40 o 
   4   2   9        0.94        4.01      6.19 o 
   5   2   9        0.44       18.11      6.65 o 
   6   2   9       26.17       19.53      7.19 o 
   7   2   9      540.27      503.73     14.54 o 
   8   2   9       19.77       23.41      6.26 o 
   9   2   9      107.81      109.62     11.78 o 
  10   2   9      144.96      158.04      9.16 o 
  11   2   9      483.14      491.49     20.98 o 
  -4   3   9        2.30       18.59     10.34 o 
  -3   3   9       11.86       31.85      9.48 o 
  -2   3   9       40.75       55.11      8.74 o 
  -1   3   9       38.06       46.72      5.79 o 
   0   3   9      265.05      266.24      9.12 o 
   1   3   9       51.86       76.83      5.38 o 
   2   3   9        3.58       23.12      5.18 o 
   3   3   9     1099.15     1093.26     28.40 o 
   4   3   9     1166.15     1191.93     30.67 o 
   5   3   9      148.74      140.58     16.73 o 
   6   3   9        4.22        6.30      5.41 o 
   7   3   9       87.97       85.51      7.12 o 
   8   3   9      175.81      173.64      9.64 o 
   9   3   9       10.98       14.40      6.97 o 
  10   3   9        5.15        0.60     24.79 o 
  -3   4   9      176.40      184.52     13.61 o 
  -2   4   9        0.65        6.54      8.91 o 
  -1   4   9       30.50       39.81      7.23 o 
   0   4   9      105.52      109.91      6.41 o 
   1   4   9        2.18        7.48      4.63 o 
   2   4   9        4.39       12.27      5.09 o 
   3   4   9       49.27       57.56      5.72 o 
   4   4   9       27.72       37.23      6.77 o 
   5   4   9      523.04      503.54     19.72 o 
   6   4   9     1332.70     1260.32     26.97 o 
   7   4   9      296.05      276.49     12.67 o 
   8   4   9      217.19      216.58     14.07 o 
   9   4   9      840.57      895.91     25.98 o 
  10   4   9      315.20      311.54     23.55 o 
  11   4   9       14.36       34.51     15.63 o 
  -2   5   9       82.39       84.85     10.91 o 
  -1   5   9      134.55      113.33     15.86 o 
   0   5   9        3.50        3.92      5.22 o 
   1   5   9        0.98        8.46      4.95 o 
   2   5   9      492.01      479.42     13.12 o 
   3   5   9      577.52      582.64     14.73 o 
   4   5   9      208.38      173.04      8.71 o 
   5   5   9        0.50        6.77      5.58 o 
   6   5   9        5.04       10.74      5.68 o 
   7   5   9       22.01       29.91      7.34 o 
   8   5   9      210.44      185.90     11.65 o 
   9   5   9       14.06        4.35      8.15 o 
  10   5   9      283.39      289.46     23.32 o 
  11   5   9      153.99      117.13     18.12 o 
  -1   6   9       66.69       59.03      9.18 o 
   0   6   9      107.16      118.23     15.26 o 
   1   6   9      113.25      114.42      5.98 o 
   2   6   9        1.63       12.38      5.05 o 
   3   6   9       58.35       83.68      7.00 o 
   4   6   9      998.45      967.95     23.33 o 
   5   6   9      320.43      354.73     16.26 o 
   6   6   9       45.30       62.63     14.32 o 
   7   6   9       70.55       99.24      9.28 o 
   8   6   9      116.83      124.49     10.12 o 
   9   6   9       22.34       27.73     13.70 o 
  10   6   9       11.88       18.45     14.47 o 
  11   6   9        7.54        4.59     15.64 o 
   0   7   9       23.95       35.89      6.82 o 
   1   7   9        8.04       15.91     10.35 o 
   2   7   9       66.57       52.94      5.72 o 
   3   7   9        3.88        7.65      6.24 o 
   4   7   9        1.16       20.73      7.56 o 
   5   7   9      130.86      140.26     19.67 o 
   6   7   9      414.43      461.64     31.83 o 
   7   7   9      187.78      219.95     41.20 o 
   8   7   9       67.25       73.11     14.47 o 
   9   7   9      563.82      562.39     30.37 o 
  10   7   9      428.16      403.78     27.63 o 
  11   7   9      135.35      130.12     20.09 o 
   3   8   9       28.33       26.45      8.39 o 
   4   8   9       21.45       20.67      8.47 o 
   5   8   9        2.21        5.33      8.06 o 
   6   8   9       40.61       46.35      9.28 o 
   7   8   9       38.80       57.42      9.52 o 
   8   8   9       98.98      103.32     17.26 o 
   9   8   9      135.01      130.03     18.45 o 
  10   8   9        1.11       -2.45     16.28 o 
   5   9   9      195.60      196.20     24.27 o 
   6   9   9      103.61      136.61     19.20 o 
   7   9   9      145.19      149.32     19.54 o 
   8   9   9       75.38       83.58     18.13 o 
   9   9   9       66.37       73.04     18.51 o 
  -1  -9  10        0.07        4.48     15.56 o 
   0  -9  10        0.35       -4.50     11.18 o 
  -3  -8  10      176.86      154.43     10.81 o 
  -2  -8  10      393.10      378.63     14.69 o 
  -1  -8  10       42.29       31.94      8.67 o 
   0  -8  10      102.93       96.42      9.11 o 
   1  -8  10      107.67      129.59     14.54 o 
   2  -8  10      117.70      103.02     12.68 o 
   3  -8  10       38.81       30.96      9.95 o 
  -4  -7  10       39.49       30.89     10.55 o 
  -3  -7  10       17.38       25.60      9.05 o 
  -2  -7  10      102.54       95.58      9.44 o 
  -1  -7  10      205.24      212.48     15.70 o 
   0  -7  10      106.18      111.82      9.17 o 
   1  -7  10        0.67        9.44      7.06 o 
   2  -7  10      287.26      288.73     15.24 o 
   3  -7  10      335.73      373.30     21.32 o 
   4  -7  10      124.70      117.09     20.12 o 
   5  -7  10        6.15        5.94      9.61 o 
  -5  -6  10       90.75       83.25      9.95 o 
  -4  -6  10      121.22      118.52     11.15 o 
  -3  -6  10      226.37      208.38     11.18 o 
  -2  -6  10      202.53      179.42     10.44 o 
  -1  -6  10        1.77       20.38      7.26 o 
   0  -6  10        0.86       10.28     13.30 o 
   1  -6  10       13.70       20.43      7.07 o 
   2  -6  10       19.73       25.59      7.78 o 
   3  -6  10       20.51       14.29      9.70 o 
   4  -6  10      294.45      302.34     15.14 o 
   5  -6  10      337.34      347.67     16.49 o 
   6  -6  10       88.51       90.91     10.95 o 
  -5  -5  10       13.06        8.62     18.80 o 
  -4  -5  10       37.47       54.03     13.75 o 
  -3  -5  10      606.30      607.02     25.33 o 
  -2  -5  10      403.54      418.42     15.45 o 
  -1  -5  10      359.20      349.13     12.30 o 
   0  -5  10      186.08      199.81      9.30 o 
   1  -5  10      240.99      249.72     17.78 o 
   2  -5  10      388.01      413.33     14.57 o 
   3  -5  10      276.40      259.47     15.01 o 
   4  -5  10        3.13       -1.05      9.29 o 
   5  -5  10        7.76       -2.00     21.82 o 
   6  -5  10       94.13       96.72     11.35 o 
   7  -5  10       35.41       24.91     10.28 o 
  -5  -4  10       39.08       21.86      9.48 o 
  -4  -4  10       12.39       13.71      8.12 o 
  -3  -4  10        6.02       35.33     10.05 o 
  -2  -4  10       48.67       73.81      9.49 o 
  -1  -4  10      302.32      300.25     24.19 o 
   0  -4  10      673.58      685.34     17.79 o 
   1  -4  10       30.16       70.08      6.98 o 
   2  -4  10       17.12       20.62      7.21 o 
   3  -4  10      828.48      834.02     39.25 o 
   4  -4  10     1209.43     1278.21     26.32 o 
   5  -4  10      364.78      360.90     25.11 o 
   6  -4  10        0.57       -9.47      9.47 o 
   7  -4  10       72.23       60.60     10.76 o 
   8  -4  10        1.33       -6.44     10.32 o 
  -5  -3  10        2.01        5.55      7.62 o 
  -4  -3  10       93.44       88.46      8.41 o 
  -3  -3  10       83.29       87.15      7.83 o 
  -2  -3  10      318.18      295.07     14.42 o 
  -1  -3  10      117.43      127.71      9.65 o 
   0  -3  10       51.04       76.41      8.62 o 
   1  -3  10       73.56       76.51      8.66 o 
   2  -3  10       17.75       31.28      6.86 o 
   3  -3  10        4.18       21.64      6.72 o 
   4  -3  10      365.83      387.00     16.95 o 
   5  -3  10      983.65      969.26     21.28 o 
   6  -3  10      621.83      628.66     22.00 o 
   7  -3  10      283.00      301.88     16.19 o 
   8  -3  10       62.95       58.67     10.74 o 
   9  -3  10      193.66      203.67     13.66 o 
  -5  -2  10       52.65       65.67      8.34 o 
  -4  -2  10       32.17       30.29      7.51 o 
  -3  -2  10      213.54      184.38     12.06 o 
  -2  -2  10      623.97      615.26     23.13 o 
  -1  -2  10      399.18      392.75     13.94 o 
   0  -2  10       11.11        9.14      7.31 o 
   1  -2  10       45.64       62.52      7.93 o 
   2  -2  10      366.64      375.60     17.13 o 
   3  -2  10      332.82      338.08     16.63 o 
   4  -2  10       81.03       84.79     10.34 o 
   5  -2  10        3.74        1.32      6.15 o 
   6  -2  10       19.79       16.89      7.73 o 
   7  -2  10      407.72      441.84     18.31 o 
   8  -2  10      126.60      153.27     12.36 o 
   9  -2  10       55.46       46.79     11.05 o 
  -5  -1  10       38.14       38.33     10.47 o 
  -4  -1  10        5.38       15.16      7.23 o 
  -3  -1  10        0.07        5.40      6.61 o 
  -2  -1  10        2.01       25.90      6.49 o 
  -1  -1  10      107.86      120.86      7.47 o 
   0  -1  10      549.87      546.17     13.50 o 
   1  -1  10      760.86      772.50     23.66 o 
   2  -1  10      153.86      164.88     11.19 o 
   3  -1  10      206.08      190.65     19.11 o 
   4  -1  10     1253.55     1248.12     33.73 o 
   5  -1  10     1370.83     1325.46     35.63 o 
   6  -1  10       71.36       61.04      9.19 o 
   7  -1  10      195.76      190.32      9.51 o 
   8  -1  10       52.34       48.53     10.21 o 
   9  -1  10        2.10        8.67     10.04 o 
  10  -1  10       41.88       34.94     24.45 o 
  -4   0  10        7.15        3.58      7.33 o 
  -3   0  10      203.59      199.51      9.35 o 
  -2   0  10      208.43      200.33      8.97 o 
  -1   0  10       64.03       81.24      7.55 o 
   0   0  10       30.87       67.12      6.36 o 
   1   0  10       51.00       69.38      8.94 o 
   2   0  10      200.13      213.76     18.46 o 
   3   0  10       62.68       63.18      8.71 o 
   4   0  10       19.54       25.21      8.07 o 
   5   0  10      407.48      378.90     24.91 o 
   6   0  10     1254.14     1200.10     32.86 o 
   7   0  10      368.13      357.29     16.55 o 
   8   0  10       77.75       38.42     18.27 o 
   9   0  10      284.10      260.40     15.45 o 
  10   0  10      198.62      217.40     13.96 o 
  -4   1  10        1.71        8.52      8.51 o 
  -3   1  10       81.58       83.71      7.64 o 
  -2   1  10      307.75      333.13     11.33 o 
  -1   1  10      684.59      702.35     15.55 o 
   0   1  10      307.82      318.24     10.39 o 
   1   1  10       96.64       83.89      7.11 o 
   2   1  10      218.47      235.29     19.85 o 
   3   1  10       17.56       40.44      7.88 o 
   4   1  10      375.34      347.72     15.55 o 
   5   1  10       21.17       21.15      7.69 o 
   6   1  10        2.45        4.72      7.61 o 
   7   1  10       69.06       57.34      7.01 o 
   8   1  10      518.46      487.94     15.05 o 
   9   1  10      559.13      519.51     35.16 o 
  10   1  10        1.44       -2.84      6.07 o 
  -4   2  10        0.65       15.22      8.74 o 
  -3   2  10       46.65       43.65      8.47 o 
  -2   2  10        6.98       12.12      6.22 o 
  -1   2  10        0.25       41.64      6.22 o 
   0   2  10       40.79       72.80      8.04 o 
   1   2  10      600.50      605.68     19.06 o 
   2   2  10      962.87      999.26     21.99 o 
   3   2  10        8.71       15.08      7.17 o 
   4   2  10      780.30      755.02     22.87 o 
   5   2  10     1622.75     1601.56     40.35 o 
   6   2  10     1249.85     1187.81     32.56 o 
   7   2  10       43.89       36.19      6.73 o 
   8   2  10      205.60      189.42     10.39 o 
   9   2  10       98.70       89.74      8.47 o 
  10   2  10       15.47       -3.66     17.38 o 
  11   2  10      116.29      104.37     20.56 o 
  -3   3  10       57.94       43.01      8.81 o 
  -2   3  10       62.96       41.03      8.14 o 
  -1   3  10      116.90      129.92      7.47 o 
   0   3  10       40.51       61.72      7.07 o 
   1   3  10       30.95       52.40      6.56 o 
   2   3  10       10.96       26.50      6.00 o 
   3   3  10       98.92      105.28      9.05 o 
   4   3  10      463.76      424.43     21.64 o 
   5   3  10      240.66      221.16     12.22 o 
   6   3  10      703.36      681.00     17.90 o 
   7   3  10      769.95      763.63     19.40 o 
   8   3  10      309.39      292.31     11.81 o 
   9   3  10       11.55       -2.35      8.51 o 
  10   3  10      106.36       97.67      9.31 o 
  -2   4  10       12.07       17.07      8.18 o 
  -1   4  10      193.45      194.13     12.48 o 
   0   4  10      325.43      314.75     10.41 o 
   1   4  10      451.60      463.34     14.21 o 
   2   4  10        4.16        7.35      5.81 o 
   3   4  10       65.13       73.27      6.87 o 
   4   4  10       52.24       50.60      7.91 o 
   5   4  10      126.97      121.83      9.66 o 
   6   4  10       45.14       37.87      6.58 o 
   7   4  10       26.54       27.79      6.66 o 
   8   4  10      131.30      132.87     13.91 o 
   9   4  10      285.01      300.10     14.92 o 
  10   4  10      191.21      177.48     12.72 o 
  11   4  10       18.19       17.09     14.69 o 
  -1   5  10       21.85       31.40      8.10 o 
   0   5  10        3.39       17.85      8.64 o 
   1   5  10      112.25      119.83      7.78 o 
   2   5  10      286.00      310.83     14.85 o 
   3   5  10      532.38      520.08     14.43 o 
   4   5  10       16.94       20.09      6.30 o 
   5   5  10      260.45      252.85     12.32 o 
   6   5  10     1084.73     1004.68     25.46 o 
   7   5  10      424.35      397.22     17.97 o 
   8   5  10       54.12       42.93      8.34 o 
   9   5  10       41.83       31.91      8.90 o 
  10   5  10       58.20       61.45     15.68 o 
  11   5  10       62.41       49.39     16.26 o 
   0   6  10        4.91        3.88      8.81 o 
   1   6  10       77.85       74.76      9.43 o 
   2   6  10       56.58       68.55      6.21 o 
   3   6  10        4.83        4.09      5.35 o 
   4   6  10      177.93      188.10     10.02 o 
   5   6  10      110.19       94.62      7.65 o 
   6   6  10       75.68       84.23      8.95 o 
   7   6  10      314.57      319.54     31.57 o 
   8   6  10      602.99      610.03     29.84 o 
   9   6  10      110.56      123.13     11.12 o 
  10   6  10        3.59        3.23     14.46 o 
   1   7  10       36.32       34.64      9.28 o 
   2   7  10      131.30      123.40     10.62 o 
   3   7  10        2.09        2.18      6.74 o 
   4   7  10      203.29      218.65     13.18 o 
   5   7  10      109.14      118.42      9.99 o 
   6   7  10       39.70       33.37      8.63 o 
   7   7  10       17.17       22.66      8.58 o 
   8   7  10       32.57       31.82      9.07 o 
   9   7  10       57.21       63.46     16.53 o 
  10   7  10       92.35       78.76     17.47 o 
   4   8  10        4.60       11.29      8.71 o 
   5   8  10        5.49        5.78      8.53 o 
   6   8  10      248.52      272.89     21.08 o 
   7   8  10      220.23      241.31     30.49 o 
   8   8  10        1.43       -6.00     20.47 o 
   9   8  10        7.23       -5.57     15.47 o 
   5   9  10       28.69       18.81      9.71 o 
   6   9  10       31.09       15.31      9.90 o 
   7   9  10       11.75       17.02     16.99 o 
  -1  -8  11      165.38      151.68     12.20 o 
   0  -8  11      264.05      296.02     19.65 o 
   1  -8  11      241.44      268.88     19.24 o 
  -3  -7  11       44.67       46.25     10.77 o 
  -2  -7  11      107.40       80.80     12.72 o 
  -1  -7  11       24.70       20.86      8.79 o 
   0  -7  11       19.04       30.33      9.87 o 
   1  -7  11       74.79       73.60      9.57 o 
   2  -7  11       70.05       51.63     11.43 o 
   3  -7  11       25.67       23.32     10.87 o 
   4  -7  11       11.40       -3.43     12.18 o 
  -3  -6  11       16.54        8.22     12.90 o 
  -2  -6  11       51.74       42.63     13.98 o 
  -1  -6  11      472.44      477.01     14.78 o 
   0  -6  11      208.60      214.96     10.08 o 
   1  -6  11      118.03      112.45      9.81 o 
   2  -6  11        4.24        3.68      8.30 o 
   3  -6  11       76.01       74.55     11.74 o 
   4  -6  11        2.92       -2.55     12.20 o 
   5  -6  11        0.36        7.58     10.55 o 
  -4  -5  11        0.75       12.66     26.89 o 
  -3  -5  11        3.77       23.20     10.39 o 
  -2  -5  11        4.13       11.04     11.63 o 
  -1  -5  11        1.90       18.16      7.91 o 
   0  -5  11      341.11      373.62     14.89 o 
   1  -5  11      628.20      633.22     17.74 o 
   2  -5  11      404.30      438.21     15.25 o 
   3  -5  11       13.98       21.86      8.14 o 
   4  -5  11       65.44       79.19     11.54 o 
   5  -5  11      371.95      365.62     17.46 o 
   6  -5  11      198.33      232.18     22.20 o 
  -4  -4  11        2.22       21.67     10.45 o 
  -3  -4  11       71.17       67.90     10.58 o 
  -2  -4  11      158.91      145.17     11.55 o 
  -1  -4  11       50.87       50.82     13.35 o 
   0  -4  11      262.70      285.97     17.93 o 
   1  -4  11        7.97       17.78     10.80 o 
   2  -4  11       94.46      103.94     16.71 o 
   3  -4  11      330.62      346.14     13.93 o 
   4  -4  11      140.14      153.41      9.69 o 
   5  -4  11        4.34       -1.74     10.10 o 
   6  -4  11      231.82      238.51     15.42 o 
   7  -4  11      242.87      277.15     24.03 o 
  -4  -3  11       54.61       56.76      9.66 o 
  -3  -3  11       63.47       63.24      8.46 o 
  -2  -3  11       20.66       24.85      9.43 o 
  -1  -3  11      413.07      364.17     15.71 o 
   0  -3  11      993.46      941.22     28.70 o 
   1  -3  11      540.53      536.56     31.97 o 
   2  -3  11      142.59      129.58     12.59 o 
   3  -3  11       51.87       82.48     11.57 o 
   4  -3  11      145.82      149.98      9.46 o 
   5  -3  11       18.61        5.48      7.50 o 
   6  -3  11        5.62        2.43     11.38 o 
   7  -3  11        9.01        3.85     10.38 o 
   8  -3  11       95.96       97.05     26.40 o 
  -4  -2  11       15.48       16.23      8.11 o 
  -3  -2  11        0.86       19.04      7.76 o 
  -2  -2  11        0.94       -2.15     10.50 o 
  -1  -2  11        0.28       12.20      8.71 o 
   0  -2  11        1.68       34.68     10.21 o 
   1  -2  11     1039.37      988.70     29.40 o 
   2  -2  11      587.65      613.78     22.32 o 
   3  -2  11      277.17      270.09     24.74 o 
   4  -2  11       10.28       27.92      9.61 o 
   5  -2  11      370.69      362.57     32.96 o 
   6  -2  11      465.02      461.20     19.72 o 
   7  -2  11      620.62      619.90     21.22 o 
   8  -2  11       26.06       19.50     10.59 o 
   9  -2  11       18.06        8.28     10.85 o 
  -4  -1  11        6.60        8.18      8.00 o 
  -3  -1  11       57.63       64.31      9.71 o 
  -2  -1  11       13.53       12.62      7.20 o 
  -1  -1  11       45.40       46.58      7.34 o 
   0  -1  11       57.44       70.22     10.84 o 
   1  -1  11       78.92      113.58     11.36 o 
   2  -1  11        1.11       19.29     13.20 o 
   3  -1  11       69.47       61.66     10.11 o 
   4  -1  11      565.55      559.52     20.94 o 
   5  -1  11      104.21      104.78     10.91 o 
   6  -1  11      233.90      222.32     24.89 o 
   7  -1  11      692.24      701.46     47.37 o 
   8  -1  11      524.29      547.17     27.67 o 
   9  -1  11      283.98      277.19     28.58 o 
  -3   0  11       76.53       78.20      8.45 o 
  -2   0  11       65.97       67.50      7.86 o 
  -1   0  11        2.59        0.73      6.65 o 
   0   0  11      298.43      290.41     12.72 o 
   1   0  11      762.18      765.66     24.23 o 
   2   0  11      828.15      815.48     25.23 o 
   3   0  11        5.26       -2.24      8.51 o 
   4   0  11      207.05      208.26     35.01 o 
   5   0  11       35.08       31.78      9.08 o 
   6   0  11        0.17       -1.77     14.88 o 
   7   0  11       18.94       16.90      8.87 o 
   8   0  11      180.67      170.32     13.33 o 
   9   0  11      139.81      164.83     23.65 o 
  10   0  11       94.02       86.54      7.10 o 
  -3   1  11       20.70       42.82      7.86 o 
  -2   1  11       17.11       17.07      7.11 o 
  -1   1  11       54.42       56.27      7.17 o 
   0   1  11        5.72        8.25      6.93 o 
   1   1  11      248.04      285.38     12.33 o 
   2   1  11      343.59      383.20     21.17 o 
   3   1  11      559.64      585.97     20.75 o 
   4   1  11      214.07      217.72     13.20 o 
   5   1  11        8.81        7.51      9.59 o 
   6   1  11      298.49      268.48     14.64 o 
   7   1  11      239.15      237.45     16.48 o 
   8   1  11       90.07       93.20     12.13 o 
   9   1  11       29.39       21.52     20.05 o 
  10   1  11        1.11      -16.00     19.36 o 
  -3   2  11        3.15        7.38      8.77 o 
  -2   2  11       75.83       78.47      8.10 o 
  -1   2  11       14.83       25.41      6.76 o 
   0   2  11       58.17       55.29      7.70 o 
   1   2  11       18.45       13.80      6.93 o 
   2   2  11       48.57       75.67     18.65 o 
   3   2  11      183.38      187.92     12.42 o 
   4   2  11       45.19       43.00      8.83 o 
   5   2  11      439.27      436.79     18.19 o 
   6   2  11      111.47      104.88     10.23 o 
   7   2  11      241.01      228.44     20.69 o 
   8   2  11      938.60      905.91     22.35 o 
   9   2  11      434.70      406.09     14.92 o 
  10   2  11        2.72      -16.31     18.80 o 
  -2   3  11       34.50       39.78      8.84 o 
  -1   3  11        7.35       15.80      7.38 o 
   0   3  11       32.90       46.47      7.55 o 
   1   3  11      107.59      103.60      9.62 o 
   2   3  11      512.45      501.44     14.73 o 
   3   3  11       19.21       37.57      8.70 o 
   4   3  11       16.02       29.31      8.49 o 
   5   3  11       87.03       93.33      9.84 o 
   6   3  11        3.90        9.71      8.27 o 
   7   3  11        2.48        1.40      6.81 o 
   8   3  11        0.03        7.56      7.00 o 
   9   3  11       77.79       74.93      9.11 o 
  10   3  11      424.39      404.47     29.77 o 
  -1   4  11        0.89        3.45      9.32 o 
   0   4  11      144.87      119.35      8.58 o 
   1   4  11        1.21       20.31      6.77 o 
   2   4  11      153.36      177.69      9.85 o 
   3   4  11      233.85      248.45     34.32 o 
   4   4  11      288.41      297.23     15.05 o 
   5   4  11        1.05       11.78     14.11 o 
   6   4  11      110.10      121.32      8.49 o 
   7   4  11      294.97      291.48     15.60 o 
   8   4  11      137.47      120.49      9.04 o 
   9   4  11       41.23       55.59      9.34 o 
  10   4  11        5.52        8.58     10.54 o 
   0   5  11        2.21       14.04      9.37 o 
   1   5  11      112.25      114.93      8.34 o 
   2   5  11       15.44       14.29      6.84 o 
   3   5  11       30.79       43.93      7.14 o 
   4   5  11      104.74      110.73     10.17 o 
   5   5  11       95.81       95.30      8.14 o 
   6   5  11      183.86      156.51     12.17 o 
   7   5  11       16.70       21.26      7.06 o 
   8   5  11      185.30      167.30     11.83 o 
   9   5  11      777.14      796.65     55.94 o 
  10   5  11      146.57      148.51     12.12 o 
   1   6  11       98.77       89.62     10.63 o 
   2   6  11      187.11      174.55      8.65 o 
   3   6  11       41.80       39.66      6.32 o 
   4   6  11       15.59       21.66      7.22 o 
   5   6  11       18.47       27.77      7.19 o 
   6   6  11        2.04       -4.46      7.77 o 
   7   6  11       65.28       66.12      9.23 o 
   8   6  11        3.83       10.06      8.54 o 
   9   6  11        1.14        2.78      8.91 o 
  10   6  11      104.06      107.05     15.54 o 
   2   7  11        0.06        8.59      9.35 o 
   3   7  11      237.39      243.44     14.07 o 
   4   7  11      215.84      217.86     32.42 o 
   5   7  11      195.14      175.88     19.37 o 
   6   7  11        2.70        5.09     11.17 o 
   7   7  11       64.28       62.84      9.85 o 
   8   7  11      322.56      341.82     17.08 o 
   9   7  11       51.71       54.64     10.26 o 
   4   8  11       96.42      124.62     18.16 o 
   5   8  11      109.09      126.01     11.28 o 
   6   8  11       96.06      124.75     14.38 o 
   7   8  11       10.89       13.11      9.35 o 
   8   8  11       18.10       29.36     10.09 o 
   1  -7  12      401.70      445.08     17.97 o 
  -2  -6  12       28.08       21.44     10.41 o 
  -1  -6  12       50.36       52.07     10.71 o 
   0  -6  12        0.29        7.88      9.04 o 
   1  -6  12      224.05      218.74     23.52 o 
   2  -6  12      190.42      204.15     18.58 o 
   3  -6  12      379.77      375.65     22.79 o 
   4  -6  12       83.64       98.26     15.77 o 
  -2  -5  12       31.87       22.71     16.41 o 
  -1  -5  12        3.03       29.43     12.62 o 
   0  -5  12       38.53       46.00     13.00 o 
   1  -5  12        0.49        8.42      8.65 o 
   2  -5  12       55.08       54.15      9.41 o 
   3  -5  12      122.51      122.92     10.24 o 
   4  -5  12      181.65      181.55     31.56 o 
   5  -5  12      148.67      132.53     13.03 o 
  -3  -4  12      222.93      226.05     27.88 o 
  -2  -4  12      135.22      138.02     13.20 o 
  -1  -4  12        1.31       15.38     11.70 o 
   0  -4  12       24.56       50.50     12.45 o 
   1  -4  12       39.64       39.06     12.14 o 
   2  -4  12      471.51      469.41     23.01 o 
   3  -4  12       68.13       68.28      9.24 o 
   4  -4  12        7.64       12.00      8.31 o 
   5  -4  12        0.13      -10.79     10.79 o 
   6  -4  12       17.48        3.27     15.43 o 
   7  -4  12       68.03       68.26     23.29 o 
  -3  -3  12       29.08       51.08     11.35 o 
  -2  -3  12        0.62       20.50     11.96 o 
  -1  -3  12      155.64      142.66     13.87 o 
   0  -3  12      117.41      129.69     17.96 o 
   1  -3  12        0.07        5.81     11.29 o 
   2  -3  12      260.09      236.05     16.23 o 
   3  -3  12      757.11      766.05     26.80 o 
   4  -3  12      532.73      528.72     22.14 o 
   5  -3  12      128.65      119.38     10.29 o 
   6  -3  12       45.05       38.18     11.59 o 
   7  -3  12      153.28      161.91     15.48 o 
  -3  -2  12      121.03      101.65      9.53 o 
  -2  -2  12       12.30        8.39     10.35 o 
  -1  -2  12       24.17       43.66     15.60 o 
   0  -2  12       48.75       63.38     15.29 o 
   1  -2  12       22.37       22.84     10.96 o 
   2  -2  12        0.95        9.81     10.86 o 
   3  -2  12      107.62      100.93     12.46 o 
   4  -2  12      301.30      314.74     49.91 o 
   5  -2  12      317.31      308.40     18.66 o 
   6  -2  12      266.25      256.78     16.34 o 
   7  -2  12       12.70        2.67     16.97 o 
   8  -2  12       77.62       78.40     12.42 o 
  -3  -1  12        2.10       15.37      8.48 o 
  -2  -1  12      267.88      267.86     13.81 o 
  -1  -1  12       40.68       35.06      9.01 o 
   0  -1  12       21.29       28.33     14.63 o 
   1  -1  12      205.06      202.28     38.56 o 
   2  -1  12      234.96      224.49     15.15 o 
   3  -1  12      125.96      120.66     14.35 o 
   4  -1  12      143.65      139.54     12.79 o 
   5  -1  12        3.79       13.73      9.90 o 
   6  -1  12        1.17       -0.41     11.50 o 
   7  -1  12       37.41       29.85     13.05 o 
   8  -1  12      110.12      106.35     23.96 o 
   9  -1  12        0.23        3.00     11.25 o 
  -2   0  12       33.22       49.96     10.15 o 
  -1   0  12        2.61       11.79      8.50 o 
   0   0  12      122.93      119.38      9.83 o 
   1   0  12      113.67      123.57     16.07 o 
   2   0  12       12.17       29.63     23.10 o 
   3   0  12      792.48      760.57     25.28 o 
   4   0  12     1094.72     1012.03     30.57 o 
   5   0  12      243.49      222.26     14.78 o 
   6   0  12        4.81       -1.62      9.57 o 
   7   0  12      282.25      261.15     41.39 o 
   8   0  12      248.62      237.26     14.75 o 
   9   0  12       53.14       39.54     22.57 o 
  -2   1  12       38.08       45.82      9.11 o 
  -1   1  12        6.16       11.68      8.28 o 
   0   1  12       35.56       43.06      8.50 o 
   1   1  12       63.85       71.92     12.15 o 
   2   1  12        0.90       -3.63     12.58 o 
   3   1  12       18.93       21.94      9.87 o 
   4   1  12        3.09        8.88      9.42 o 
   5   1  12      680.05      611.07     22.28 o 
   6   1  12      218.89      220.08     14.28 o 
   7   1  12       76.89       71.26     10.66 o 
   8   1  12        5.76       -1.84      7.55 o 
   9   1  12      241.00      204.01     26.53 o 
  -1   2  12      215.51      207.76     11.78 o 
   0   2  12       26.09       23.04      8.09 o 
   1   2  12        0.68       -4.09      7.73 o 
   2   2  12      193.68      177.58     13.87 o 
   3   2  12      195.70      202.03     13.76 o 
   4   2  12      203.82      203.98     13.66 o 
   5   2  12       27.03       32.57      9.63 o 
   6   2  12       35.26       26.59     17.15 o 
   7   2  12       73.42       64.82      8.37 o 
   8   2  12       55.36       55.69      8.30 o 
   9   2  12       45.03       32.22     12.68 o 
  10   2  12       24.35        9.13     20.80 o 
  -1   3  12        0.20       14.04     10.20 o 
   0   3  12       26.83       42.36      8.30 o 
   1   3  12       87.25       96.53     10.04 o 
   2   3  12       16.94       24.72      7.78 o 
   3   3  12        1.53       11.17      9.25 o 
   4   3  12      607.26      583.70     27.57 o 
   5   3  12      677.29      690.14     23.64 o 
   6   3  12      345.01      327.34     17.00 o 
   7   3  12        3.03       -2.87     10.55 o 
   8   3  12      304.10      263.20     16.58 o 
   9   3  12       15.77       16.24      9.57 o 
  10   3  12        1.49       -0.74     12.85 o 
   0   4  12       39.18       37.81      8.07 o 
   1   4  12       53.89       42.91      8.14 o 
   2   4  12        3.99       -4.05      7.35 o 
   3   4  12        0.36        9.39      9.19 o 
   4   4  12       67.74       67.70     10.17 o 
   5   4  12       59.01       99.55     10.75 o 
   6   4  12      347.82      323.45     25.14 o 
   7   4  12      198.27      181.03     12.08 o 
   8   4  12      170.05      149.95     11.22 o 
   9   4  12       37.20       40.34      9.44 o 
  10   4  12      171.48      166.07     12.50 o 
   1   5  12       50.99       41.43      7.95 o 
   2   5  12        6.13       20.73      7.57 o 
   3   5  12       63.67       60.76     15.88 o 
   4   5  12      237.08      240.88     14.40 o 
   5   5  12       15.80       11.34      7.48 o 
   6   5  12        3.05       20.93      7.66 o 
   7   5  12        9.15       24.21     10.35 o 
   8   5  12       29.57       32.98      9.11 o 
   9   5  12       27.21       20.89      9.43 o 
   3   6  12       30.50       34.95      6.95 o 
   4   6  12       30.47       42.15      8.12 o 
   5   6  12       34.77       30.76      8.00 o 
   6   6  12      256.06      264.16     29.09 o 
   7   6  12       14.86       18.25      8.86 o 
   8   6  12       36.91       39.19      9.60 o 
   9   6  12       54.04       46.57     10.10 o 
   5   7  12       10.08       13.12      9.04 o 
   6   7  12       22.20       19.43     11.27 o 
   7   7  12      108.38      111.73     16.62 o 
   0  -5  13      102.62      117.74     19.10 o 
   1  -5  13        4.77        4.63     12.93 o 
   2  -5  13       38.77       62.10     15.35 o 
   3  -5  13      175.20      191.46     18.27 o 
   4  -5  13       87.88       71.57     17.47 o 
  -1  -4  13       46.62       78.18     13.88 o 
   0  -4  13       36.25       56.29     13.64 o 
   1  -4  13      220.92      217.76     35.72 o 
   2  -4  13        4.04       21.48     12.63 o 
   3  -4  13       33.89       55.45     14.64 o 
   4  -4  13      192.72      220.48     12.57 o 
   5  -4  13      303.46      287.91     40.75 o 
  -1  -3  13       65.67       68.33     13.76 o 
   0  -3  13       55.15       52.69     13.06 o 
   1  -3  13       15.76       11.93     20.13 o 
   2  -3  13        3.98        4.59     12.20 o 
   3  -3  13       33.73       31.21     12.37 o 
   4  -3  13       22.05       20.28     12.14 o 
   5  -3  13      119.04       96.16     21.75 o 
   6  -3  13      338.26      375.24     22.51 o 
  -1  -2  13      214.21      200.42     29.81 o 
   0  -2  13      319.52      316.39     19.72 o 
   1  -2  13      193.84      191.45     15.31 o 
   2  -2  13        0.22       -4.70     11.54 o 
   3  -2  13       99.41      103.66     13.56 o 
   4  -2  13      173.43      167.33     23.67 o 
   5  -2  13       53.19       38.55     11.79 o 
   6  -2  13        4.01       11.59     11.06 o 
   7  -2  13       11.90       11.02     23.60 o 
  -1  -1  13        3.37       18.07     12.68 o 
   0  -1  13      102.68      127.47     14.48 o 
   1  -1  13      194.81      179.70     14.91 o 
   2  -1  13       58.11       57.79     12.29 o 
   3  -1  13       11.35       22.95     11.89 o 
   4  -1  13       41.16       41.25     12.06 o 
   5  -1  13      257.98      278.86     17.07 o 
   6  -1  13      510.53      506.38     25.82 o 
   7  -1  13       87.36       88.15     11.99 o 
   8  -1  13        0.41      -22.25     22.25 o 
  -1   0  13        4.86       12.99     10.44 o 
   0   0  13       27.29       21.82     12.11 o 
   1   0  13        5.23        9.99     11.55 o 
   2   0  13       34.23       30.91     11.70 o 
   3   0  13       27.50       26.64     11.36 o 
   4   0  13        4.05       15.62     11.18 o 
   5   0  13        0.08       -7.62     10.42 o 
   6   0  13      174.22      155.76     19.15 o 
   7   0  13      590.99      578.62     23.28 o 
   8   0  13      401.09      371.71     14.76 o 
   0   1  13      103.40       87.35     10.19 o 
   1   1  13      110.36      115.43     19.58 o 
   2   1  13       76.31       63.39     12.05 o 
   3   1  13      177.35      151.78     13.68 o 
   4   1  13       81.36       88.34     12.18 o 
   5   1  13       24.62       29.13     10.82 o 
   6   1  13       22.80       23.36     11.87 o 
   7   1  13        6.38        4.34     10.36 o 
   8   1  13       21.66       19.30      8.44 o 
   9   1  13       68.16       55.54     24.47 o 
   0   2  13        2.57       15.39      8.86 o 
   1   2  13      102.58      104.27     13.04 o 
   2   2  13      142.82      114.92     25.98 o 
   3   2  13       75.04       75.57     14.66 o 
   4   2  13        0.08       10.39     11.08 o 
   5   2  13      124.59      107.90     12.37 o 
   6   2  13      236.84      258.16     19.45 o 
   7   2  13      154.10      149.26     13.39 o 
   8   2  13        1.71        4.82      9.19 o 
   9   2  13        9.39        2.79      8.90 o 
   1   3  13       41.17       53.28      9.14 o 
   2   3  13       31.70       42.53     11.28 o 
   3   3  13       17.44       27.95     18.96 o 
   4   3  13       81.02       68.59     11.44 o 
   5   3  13        0.71        3.25      9.81 o 
   6   3  13        0.35       11.45     10.04 o 
   7   3  13      235.83      212.70     12.33 o 
   8   3  13      281.29      244.49     17.98 o 
   9   3  13      133.91      107.94     10.09 o 
   2   4  13       22.00       27.71      8.58 o 
   3   4  13        5.15        3.71     12.02 o 
   4   4  13       40.79       44.82     10.67 o 
   5   4  13       73.46       63.27     11.21 o 
   6   4  13        0.87        8.92      8.01 o 
   7   4  13        0.07       18.82     11.58 o 
   8   4  13       15.48       13.33      8.26 o 
   3   5  13      177.33      179.16     35.44 o 
   4   5  13       18.80       25.80     10.38 o 
   5   5  13        8.76       17.04      8.18 o 
   6   5  13      229.87      207.78     11.71 o 
   7   5  13      276.38      237.83     39.01 o 
   8   5  13      136.45      141.19     11.67 o 
   1  -3  14      107.64      118.49     15.30 o 
   2  -3  14       63.02       69.58     14.08 o 
   3  -3  14        3.24       15.24     12.98 o 
   4  -3  14        1.77        5.65     12.72 o 
   1  -2  14       16.02       15.69     17.49 o 
   2  -2  14      119.85      116.70     14.86 o 
   3  -2  14      489.44      467.75     23.26 o 
   4  -2  14      104.81       92.66     14.28 o 
   5  -2  14       37.02       30.73     23.43 o 
   6  -2  14      100.45       94.68     26.90 o 
   1  -1  14       27.47       35.42     13.24 o 
   2  -1  14        3.25        9.06     12.70 o 
   3  -1  14       19.67       39.49     18.67 o 
   4  -1  14       32.79       41.00     13.01 o 
   5  -1  14      214.32      201.23     26.47 o 
   6  -1  14        1.68       -9.60     12.65 o 
   1   0  14       92.39       98.70     19.46 o 
   2   0  14      202.95      202.11     15.99 o 
   3   0  14       92.15       92.70     13.93 o 
   4   0  14       48.18       35.02     12.57 o 
   5   0  14       32.74       45.07     12.57 o 
   6   0  14       38.72       46.18     12.52 o 
   7   0  14       31.86       15.20     15.40 o 
   2   1  14       55.24       82.41     13.77 o 
   3   1  14      153.59      127.04     14.15 o 
   4   1  14      282.10      247.71     17.16 o 
   5   1  14       76.48       88.47     13.16 o 
   6   1  14       28.10       26.25     14.53 o 
   7   1  14      267.87      242.40     26.36 o 
   2   2  14        8.84       20.51     12.16 o 
   3   2  14        4.30       14.70     11.71 o 
   4   2  14        0.55        6.72     11.38 o 
   5   2  14      104.26       99.83     14.57 o 
   6   2  14       53.16       63.09     12.33 o 
   7   2  14        0.14       -3.21     11.06 o 
   3   3  14      105.76      128.59     13.73 o 
   4   3  14       60.57       65.64     12.44 o 
   5   3  14        9.98       23.47     11.33 o 
   6   3  14       25.83       30.39     11.65 o 
   7   3  14        1.98       11.12      8.89 o 
   5   4  14       19.86       26.37     11.43 o 
   6   4  14      121.91      103.92     16.88 o 
                                                 
